# Supplementary material for: Di­chlorido­diphenyl­bis­(thio­urea-κS)tin(IV)
Source: Acta Crystallogr Sect E Struct Rep Online. 2013 Sep 12;69(Pt 10):m539–40. doi: 10.1107/S1600536813024343 (PMC3790350; doi:10.1107/S1600536813024343)
Supplement: Supplementary file 1 [file e-69-0m539-sup1.cif]

##############################################################################
#                                                                            #
# This CIF contains the data in a paper accepted for publication in          #
# Acta Crystallographica Section E. It conforms to the requirements of       #
# Notes for Authors for Acta Crystallographica Section E, and has been       #
# peer reviewed under the auspices of the IUCr Commission on Journals.       #
#                                                                            #
# Full details of the Crystallographic Information File format               #
# are given in the paper "The Crystallographic Information File (CIF):       #
# a New Standard Archive File for Crystallography" by S. R. Hall, F. H.      #
# Allen and I. D. Brown [Acta Cryst. (1991), A47, 655-685].                  #
#                                                                            #
# The current version of the core CIF dictionary is obtainable from          #
# ftp://ftp.iucr.org/pub/cif_core.dic.                                       #
#                                                                            #
# Software is freely available for graphical display of the structure(s)     #
# in this CIF. For information consult the CIF software page                 #
# http://www.iucr.org/resources/cif/software.                                #
#                                                                            #
# This file may be used for bona fide research purposes within the           #
# scientific community so long as proper attribution is given to the journal # 
# article from which it was obtained.                                        #
#                                                                            #
##############################################################################
data_I
_audit_creation_method     SHELXL-97
_chemical_name_systematic
;
Dichloridodiphenylbis(thiourea-\k<i>S</i>)tin(IV)
;
_chemical_name_common     ?
_chemical_formula_moiety     'C14 H18 Cl2 N4 S2 Sn'
_chemical_formula_sum     'C14 H18 Cl2 N4 S2 Sn'
_chemical_formula_iupac     '[Sn (C6 H5)2 Cl2 (C H4 N2 S)2]'
_chemical_formula_weight     496.03
_chemical_melting_point     ?
_symmetry_cell_setting     tetragonal
_symmetry_space_group_name_H-M     'I 41/a'
_symmetry_space_group_name_Hall     '-I 4ad'
loop_
    _symmetry_equiv_pos_as_xyz
    'x, y, z'
    '-y+3/4, x+1/4, z+1/4'
    '-x, -y+1/2, z'
    'y+1/4, -x+1/4, z+1/4'
    'x+1/2, y+1/2, z+1/2'
    '-y+5/4, x+3/4, z+3/4'
    '-x+1/2, -y+1, z+1/2'
    'y+3/4, -x+3/4, z+3/4'
    '-x, -y, -z'
    'y-3/4, -x-1/4, -z-1/4'
    'x, y-1/2, -z'
    '-y-1/4, x-1/4, -z-1/4'
    '-x+1/2, -y+1/2, -z+1/2'
    'y-1/4, -x+1/4, -z+1/4'
    'x+1/2, y, -z+1/2'
    '-y+1/4, x+1/4, -z+1/4'
_cell_length_a     14.6401(2)
_cell_length_b     14.6401(2)
_cell_length_c     17.7899(3)
_cell_angle_alpha     90.00
_cell_angle_beta     90.00
_cell_angle_gamma     90.00
_cell_volume     3812.95(10)
_cell_formula_units_Z     8
_cell_measurement_reflns_used     13789
_cell_measurement_theta_min     2.910
_cell_measurement_theta_max     27.485
_cell_measurement_temperature     150(2)
_exptl_crystal_description     block
_exptl_crystal_colour     colourless
_exptl_crystal_size_max     0.35
_exptl_crystal_size_mid     0.35
_exptl_crystal_size_min     0.25
_exptl_crystal_density_diffrn     1.728
_exptl_crystal_density_meas     ?
_exptl_crystal_density_method     'not measured'
_exptl_crystal_F_000     1968
_exptl_absorpt_coefficient_mu     1.842
_exptl_absorpt_correction_type     multi-scan
_exptl_absorpt_process_details
;
(<i>SORTAV</i>; Blessing, 1995)
;
_exptl_absorpt_correction_T_min     0.5649
_exptl_absorpt_correction_T_max     0.6559
_exptl_special_details     ?
_diffrn_ambient_temperature     150(2)
_diffrn_radiation_type     MoK\a
_diffrn_radiation_wavelength     0.71073
_diffrn_radiation_source     'fine-focus sealed tube'
_diffrn_radiation_monochromator     graphite
_diffrn_measurement_device_type     'Nonius KappaCCD'
_diffrn_measurement_method     '152 2.0 degree images with \w scans'
_diffrn_reflns_number     23870
_diffrn_reflns_av_R_equivalents     0.0409
_diffrn_reflns_av_sigmaI/netI     0.0222
_diffrn_reflns_theta_min     3.32
_diffrn_reflns_theta_max     27.48
_diffrn_reflns_theta_full     27.48
_diffrn_measured_fraction_theta_max     0.998
_diffrn_measured_fraction_theta_full     0.998
_diffrn_reflns_limit_h_min     -18
_diffrn_reflns_limit_h_max     18
_diffrn_reflns_limit_k_min     -18
_diffrn_reflns_limit_k_max     18
_diffrn_reflns_limit_l_min     -23
_diffrn_reflns_limit_l_max     23
_diffrn_standards_number     0
_diffrn_standards_decay_%     0
_refine_special_details
;
Refinement of <i>F</i>^2^ against ALL reflections. The weighted <i>R</i>-factor
<i>wR</i> and goodness of fit <i>S</i> are based on <i>F</i>^2^, conventional
<i>R</i>-factors <i>R</i> are based on <i>F</i>, with <i>F</i> set to zero for
negative <i>F</i>^2^. The threshold expression of <i>F</i>^2^ >
\s(<i>F</i>^2^) is used only for calculating <i>R</i>-factors(gt) <i>etc</i>.
and is not relevant to the choice of reflections for refinement.
<i>R</i>-factors based on <i>F</i>^2^ are statistically about twice as large
as those based on <i>F</i>, and <i>R</i>- factors based on ALL data will be
even larger.
;
_reflns_number_total     2183
_reflns_number_gt     1892
_reflns_threshold_expression     I>2sigma(I)
_refine_ls_structure_factor_coef     Fsqd
_refine_ls_matrix_type     full
_refine_ls_R_factor_all     0.0259
_refine_ls_R_factor_gt     0.0193
_refine_ls_wR_factor_gt     0.0476
_refine_ls_wR_factor_ref     0.0513
_refine_ls_goodness_of_fit_ref     1.059
_refine_ls_restrained_S_all     1.059
_refine_ls_number_reflns     2183
_refine_ls_number_parameters     123
_refine_ls_number_restraints     0
_refine_ls_hydrogen_treatment     mixed
_refine_ls_weighting_scheme     calc
_refine_ls_weighting_details
         'calc w=1/[\s^2^(Fo^2^)+(0.0219P)^2^+4.1509P] where P=(Fo^2^+2Fc^2^)/3'
_atom_sites_solution_hydrogens     geom
_atom_sites_solution_primary     direct
_atom_sites_solution_secondary     difmap
_refine_ls_shift/su_max     0.001
_refine_ls_shift/su_mean     0.000
_refine_diff_density_max     0.401
_refine_diff_density_min     -0.717
_refine_ls_extinction_method     'SHELXL97 (Sheldrick, 2008)'
_refine_ls_extinction_coef     0.00076(6)
_refine_ls_extinction_expression
                                  'Fc^*^=kFc[1+0.001xFc^2^\l^3^/sin(2\q)]^-1/4^'
loop_
    _atom_type_symbol
    _atom_type_description
    _atom_type_scat_dispersion_real
    _atom_type_scat_dispersion_imag
    _atom_type_scat_source
    'C' 'C' 0.0033 0.0016
                         'International Tables Vol C Tables 4.2.6.8 and 6.1.1.4'
    'H' 'H' 0.0000 0.0000
                         'International Tables Vol C Tables 4.2.6.8 and 6.1.1.4'
    'Cl' 'Cl' 0.1484 0.1585
                         'International Tables Vol C Tables 4.2.6.8 and 6.1.1.4'
    'N' 'N' 0.0061 0.0033
                         'International Tables Vol C Tables 4.2.6.8 and 6.1.1.4'
    'S' 'S' 0.1246 0.1234
                         'International Tables Vol C Tables 4.2.6.8 and 6.1.1.4'
    'Sn' 'Sn' -0.6537 1.4246
                         'International Tables Vol C Tables 4.2.6.8 and 6.1.1.4'
_computing_data_collection     'COLLECT (Nonius, 1999)'
_computing_cell_refinement     'DENZO and SCALEPACK (Otwinowski & Minor, 1997)'
_computing_data_reduction
;
DENZO and SCALEPACK (Otwinowski & Minor, 1997)
;
_computing_structure_solution
;
SIR97 (Altomare <i>et al.</i>, 1999)
;
_computing_structure_refinement
;
SHELXL97 (Sheldrick, 2008)
;
_computing_molecular_graphics     'ORTEP-3 for Windows (Farrugia, 2012)'
_computing_publication_material
;
WinGX (Farrugia, 2012)
;
loop_
    _atom_site_type_symbol
    _atom_site_label
    _atom_site_fract_x
    _atom_site_fract_y
    _atom_site_fract_z
    _atom_site_U_iso_or_equiv
    _atom_site_adp_type
    _atom_site_calc_flag
    _atom_site_refinement_flags
    _atom_site_occupancy
    _atom_site_symmetry_multiplicity
    _atom_site_disorder_assembly
    _atom_site_disorder_group
    Sn Sn 0.0000 0.2500 0.371721(7) 0.01479(8) Uani d S 1 2 . .
    Cl Cl1 0.0000 0.2500 0.22431(3) 0.01928(13) Uani d S 1 2 . .
    Cl Cl2 0.0000 0.2500 0.51334(3) 0.02256(13) Uani d S 1 2 . .
    S S 0.15011(3) 0.35281(3) 0.35755(3) 0.02464(11) Uani d . 1 1 . .
    N N1 0.22306(14) 0.26557(13) 0.47461(10) 0.0378(4) Uani d . 1 1 . .
    H H1A 0.2663(18) 0.2448(17) 0.4972(14) 0.054(8) Uiso d . 1 1 . .
    H H1B 0.1685(19) 0.2538(17) 0.4898(14) 0.052(7) Uiso d . 1 1 . .
    N N2 0.32157(12) 0.32246(17) 0.38782(12) 0.0463(5) Uani d . 1 1 . .
    H H2A 0.3644(18) 0.3077(18) 0.4143(15) 0.056(7) Uiso d . 1 1 . .
    H H2B 0.331(2) 0.348(2) 0.3459(19) 0.076(10) Uiso d . 1 1 . .
    C C1 0.07672(12) 0.12407(11) 0.36491(8) 0.0191(3) Uani d . 1 1 . .
    C C2 0.15058(11) 0.11573(11) 0.31618(9) 0.0220(3) Uani d . 1 1 . .
    H H2 0.1712 0.1675 0.2888 0.026 Uiso calc R 1 1 . .
    C C3 0.19442(12) 0.03197(13) 0.30729(10) 0.0287(4) Uani d . 1 1 . .
    H H3 0.2448 0.0266 0.2739 0.034 Uiso calc R 1 1 . .
    C C4 0.16417(13) -0.04356(13) 0.34738(11) 0.0325(4) Uani d . 1 1 . .
    H H4 0.1930 -0.1011 0.3406 0.039 Uiso calc R 1 1 . .
    C C5 0.09216(13) -0.03516(12) 0.39710(11) 0.0303(4) Uani d . 1 1 . .
    H H5 0.0724 -0.0867 0.4252 0.036 Uiso calc R 1 1 . .
    C C6 0.04852(11) 0.04849(11) 0.40608(9) 0.0231(3) Uani d . 1 1 . .
    H H6 -0.0008 0.0540 0.4405 0.028 Uiso calc R 1 1 . .
    C C7 0.23733(12) 0.30925(11) 0.41088(10) 0.0247(4) Uani d . 1 1 . .
loop_
    _atom_site_aniso_label
    _atom_site_aniso_U_11
    _atom_site_aniso_U_22
    _atom_site_aniso_U_33
    _atom_site_aniso_U_12
    _atom_site_aniso_U_13
    _atom_site_aniso_U_23
    Sn 0.01624(10) 0.01267(10) 0.01545(10) -0.00079(5) 0.000 0.000
    Cl1 0.0222(3) 0.0212(3) 0.0144(2) -0.00041(19) 0.000 0.000
    Cl2 0.0323(3) 0.0204(3) 0.0150(3) -0.0046(2) 0.000 0.000
    S 0.0184(2) 0.0218(2) 0.0337(2) -0.00452(16) -0.00682(17) 0.00877(17)
    N1 0.0324(10) 0.0431(10) 0.0380(9) -0.0012(8) -0.0151(8) 0.0110(8)
    N2 0.0187(9) 0.0828(16) 0.0373(10) 0.0101(9) -0.0039(8) 0.0048(10)
    C1 0.0211(8) 0.0180(8) 0.0183(7) -0.0031(6) -0.0033(6) -0.0004(6)
    C2 0.0198(8) 0.0217(8) 0.0246(8) -0.0008(6) 0.0003(6) 0.0015(6)
    C3 0.0201(9) 0.0310(10) 0.0352(10) 0.0061(7) 0.0019(7) -0.0032(7)
    C4 0.0295(10) 0.0244(9) 0.0437(11) 0.0092(7) -0.0056(8) 0.0005(8)
    C5 0.0331(10) 0.0210(9) 0.0368(9) 0.0020(7) -0.0030(8) 0.0084(7)
    C6 0.0246(8) 0.0216(8) 0.0231(8) 0.0003(6) -0.0003(6) 0.0036(6)
    C7 0.0238(8) 0.0231(8) 0.0271(9) 0.0021(6) -0.0058(7) -0.0057(7)
_geom_special_details
;
All e.s.d.'s (except the e.s.d. in the dihedral angle between two l.s. planes)
are estimated using the full covariance matrix. The cell e.s.d.'s are taken
into account individually in the estimation of e.s.d.'s in distances, angles
and torsion angles; correlations between e.s.d.'s in cell parameters are only
used when they are defined by crystal symmetry. An approximate (isotropic)
treatment of cell e.s.d.'s is used for estimating e.s.d.'s involving l.s.
planes.
;
loop_
    _geom_bond_atom_site_label_1
    _geom_bond_atom_site_label_2
    _geom_bond_site_symmetry_2
    _geom_bond_distance
    _geom_bond_publ_flag
    Sn C1 . 2.1622(17) ?
    Sn C1 3 2.1622(17) ?
    Sn Cl2 . 2.5194(6) ?
    Sn Cl1 . 2.6224(6) ?
    Sn S 3 2.6755(4) ?
    Sn S . 2.6755(4) ?
    S C7 . 1.7137(17) ?
    N1 C7 . 1.318(2) ?
    N1 H1A . 0.81(3) ?
    N1 H1B . 0.86(3) ?
    N2 C7 . 1.314(2) ?
    N2 H2A . 0.81(3) ?
    N2 H2B . 0.85(3) ?
    C1 C6 . 1.390(2) ?
    C1 C2 . 1.391(2) ?
    C2 C3 . 1.393(2) ?
    C2 H2 . 0.9500 ?
    C3 C4 . 1.388(3) ?
    C3 H3 . 0.9500 ?
    C4 C5 . 1.382(3) ?
    C4 H4 . 0.9500 ?
    C5 C6 . 1.391(2) ?
    C5 H5 . 0.9500 ?
    C6 H6 . 0.9500 ?
loop_
    _geom_angle_atom_site_label_1
    _geom_angle_atom_site_label_2
    _geom_angle_atom_site_label_3
    _geom_angle_site_symmetry_1
    _geom_angle_site_symmetry_3
    _geom_angle
    _geom_angle_publ_flag
    C1 Sn C1 . 3 173.57(8) ?
    C1 Sn Cl2 . . 93.21(4) ?
    C1 Sn Cl2 3 . 93.21(4) ?
    C1 Sn Cl1 . . 86.79(4) ?
    C1 Sn Cl1 3 . 86.79(4) ?
    Cl2 Sn Cl1 . . 180.0 ?
    C1 Sn S . 3 86.66(4) ?
    C1 Sn S 3 3 92.73(4) ?
    Cl2 Sn S . 3 95.405(10) ?
    Cl1 Sn S . 3 84.595(10) ?
    C1 Sn S . . 92.73(4) ?
    C1 Sn S 3 . 86.66(4) ?
    Cl2 Sn S . . 95.405(10) ?
    Cl1 Sn S . . 84.595(10) ?
    S Sn S 3 . 169.19(2) ?
    C7 S Sn . . 110.52(6) ?
    C7 N1 H1A . . 119.0(18) ?
    C7 N1 H1B . . 120.9(17) ?
    H1A N1 H1B . . 120(2) ?
    C7 N2 H2A . . 120.3(19) ?
    C7 N2 H2B . . 119(2) ?
    H2A N2 H2B . . 120(3) ?
    C6 C1 C2 . . 119.30(16) ?
    C6 C1 Sn . . 119.67(12) ?
    C2 C1 Sn . . 120.90(12) ?
    C1 C2 C3 . . 120.40(16) ?
    C1 C2 H2 . . 119.8 ?
    C3 C2 H2 . . 119.8 ?
    C4 C3 C2 . . 119.72(16) ?
    C4 C3 H3 . . 120.1 ?
    C2 C3 H3 . . 120.1 ?
    C5 C4 C3 . . 120.09(17) ?
    C5 C4 H4 . . 120.0 ?
    C3 C4 H4 . . 120.0 ?
    C4 C5 C6 . . 120.17(16) ?
    C4 C5 H5 . . 119.9 ?
    C6 C5 H5 . . 119.9 ?
    C1 C6 C5 . . 120.28(16) ?
    C1 C6 H6 . . 119.9 ?
    C5 C6 H6 . . 119.9 ?
    N2 C7 N1 . . 119.24(18) ?
    N2 C7 S . . 118.15(15) ?
    N1 C7 S . . 122.58(15) ?
loop_
    _geom_hbond_atom_site_label_D
    _geom_hbond_atom_site_label_H
    _geom_hbond_atom_site_label_A
    _geom_hbond_site_symmetry_A
    _geom_hbond_distance_DH
    _geom_hbond_distance_HA
    _geom_hbond_distance_DA
    _geom_hbond_angle_DHA
    N1 H1B Cl2 . 0.86(3) 2.50(3) 3.345(2) 166(2)
    N2 H2A Cl1 2 0.81(3) 2.41(3) 3.2119(19) 170(3)
data_New_Global_Publ_Block
_journal_date_recd_electronic     2013-07-29
_journal_date_accepted     2013-09-01
_journal_name_full     'Acta Crystallographica, Section E'
_journal_year     2013
_journal_volume     69
_journal_issue     10
_journal_page_first     m539
_journal_page_last     m540
_journal_paper_category     QM
_journal_paper_doi     10.1107/S1600536813024343
_journal_coeditor_code     WM2764
_publ_contact_author_name     'Yaya Sow'
_publ_contact_author_address
;
Laboratoire de Chimie Minerale et Analytique (LACHIMIA)
Departement de Chimie, Faculte des Sciences et Techniques,
Universite Cheikh Anta Diop
Dakar
Senegal
;
_publ_contact_author_email     'yayasow81@yahoo.fr'
_publ_contact_author_fax     '00221338246318'
_publ_contact_author_phone     '00221338247804'
_publ_section_title
;
Dichloridodiphenylbis(thiourea-\k<i>S</i>)tin(IV)
;
loop_
    _publ_author_name
    _publ_author_footnote
    _publ_author_address
    'Sow, Yaya' .
;
Laboratoire de Chimie Minerale et Analytique (LACHIMIA)
Departement de Chimie, Faculte des Sciences et Techniques,
Universite Cheikh Anta Diop
Dakar
Senegal
;
    'Diop, Libasse' .
;
Laboratoire de Chimie Minerale et Analytique (LACHIMIA)
Departement de Chimie, Faculte des Sciences et Techniques,
Universite Cheikh Anta Diop
Dakar
Senegal
;
    'Molloy, Kieran C.' .
;
Department of Chemistry, University of Bath, Bath BA2 7AY, England
;
    'Kociok-K\"ohn, Gabriele' .
;
Department of Chemistry, University of Bath, Bath BA2 7AY, England
;
