# Supplementary material for: Di­chlorido­diphenyl­bis­(thio­urea-κS)tin(IV)
Source: Acta Crystallogr Sect E Struct Rep Online. 2013 Sep 12;69(Pt 10):m539–40. doi: 10.1107/S1600536813024343 (PMC3790350; doi:10.1107/S1600536813024343)
Supplement: Supplementary file 2 [file e-69-0m539-Isup2.hkl]

#
# h,k,l, Fc-squared, Fo-squared, sigma(Fo-squared) and status flag
#
data_I
_shelx_title ' k09kcm32 I41/a'
_shelx_refln_list_code          4
_shelx_F_calc_maximum      721.89
_exptl_crystal_F_000      1968.00
_reflns_d_resolution_high  0.7700
 
loop_
 _symmetry_equiv_pos_as_xyz
 'x, y, z'
 '-y+3/4, x+1/4, z+1/4'
 '-x, -y+1/2, z'
 'y+1/4, -x+1/4, z+1/4'
 'x+1/2, y+1/2, z+1/2'
 '-y+5/4, x+3/4, z+3/4'
 '-x+1/2, -y+1, z+1/2'
 'y+3/4, -x+3/4, z+3/4'
 '-x, -y, -z'
 'y-3/4, -x-1/4, -z-1/4'
 'x, y-1/2, -z'
 '-y-1/4, x-1/4, -z-1/4'
 '-x+1/2, -y+1/2, -z+1/2'
 'y-1/4, -x+1/4, -z+1/4'
 'x+1/2, y, -z+1/2'
 '-y+1/4, x+1/4, -z+1/4'
 
_cell_length_a    14.6401
_cell_length_b    14.6401
_cell_length_c    17.7899
_cell_angle_alpha  90.000
_cell_angle_beta   90.000
_cell_angle_gamma  90.000
 
_shelx_F_squared_multiplier     1.000
 
loop_
 _refln_index_h
 _refln_index_k
 _refln_index_l
 _refln_F_squared_calc
 _refln_F_squared_meas
 _refln_F_squared_sigma
 _refln_observed_status
   2   2   0   147322.64     8765.97  40781.41 o
  -2   4   0   364850.69   354274.53   8685.80 o
   0   4   0   181110.33   174409.30   6677.86 o
   2   4   0   248154.63   253130.61   5470.66 o
   4   4   0   521120.25   524771.69  14334.54 o
  -4   6   0   179393.45   174510.72   3527.42 o
  -2   6   0   315909.09   314878.94   7804.54 o
   0   6   0   230365.94   228779.08   3548.91 o
   2   6   0   192634.22   190173.03   2932.31 o
   4   6   0   168558.75   170051.19   3245.60 o
   6   6   0    78505.20    75738.92   1577.09 o
  -6   8   0   226939.73   232866.52   4188.78 o
  -4   8   0   102089.34   101681.89   1833.44 o
  -2   8   0   119037.41   116857.48   2798.46 o
   0   8   0   151536.66   142831.89   2118.98 o
   2   8   0   267077.16   277311.47   4607.54 o
   4   8   0   102919.84   100682.95   1811.60 o
   6   8   0    48487.13    45892.23    826.10 o
   8   8   0   108468.41   108278.59   1973.30 o
  -8  10   0    56086.48    57861.92   1130.83 o
  -6  10   0   135626.59   139641.89   2167.93 o
  -4  10   0    81298.44    80146.57   1484.92 o
  -2  10   0    78494.41    75155.87   1945.90 o
   0  10   0   124379.42   120606.20   2278.35 o
   2  10   0   110709.24   110573.13   1888.03 o
   4  10   0   155577.56   160942.52   2961.44 o
   6  10   0   135990.59   137325.47   2551.15 o
   8  10   0    66648.58    68249.41   1192.14 o
  10  10   0    26692.80    26458.12    583.08 o
 -10  12   0    43620.13    44688.71   1080.64 o
  -8  12   0    66896.15    67909.79   1265.08 o
  -6  12   0    46256.76    47309.34    910.87 o
  -4  12   0    63487.82    67173.53   1496.27 o
  -2  12   0   140606.09   143026.13   3478.01 o
   0  12   0    82423.38    83099.75   1439.71 o
   2  12   0    31787.03    30017.52    532.01 o
   4  12   0    67942.32    67885.88   1602.60 o
   6  12   0    69518.39    69361.48   1278.69 o
   8  12   0    58020.18    58530.06   1321.10 o
  10  12   0    51363.70    52957.96   1268.33 o
  12  12   0    30188.96    30651.43    911.43 o
 -12  14   0    15952.56    15001.52    489.56 o
 -10  14   0    46907.80    50249.85   1281.00 o
  -8  14   0    71278.28    76317.07   1685.51 o
  -6  14   0    25438.76    25139.21    622.93 o
  -4  14   0    47724.34    49274.63   1063.81 o
  -2  14   0    58233.20    57716.30   1210.59 o
   0  14   0    79439.63    82300.59   1855.61 o
   2  14   0    65408.16    66804.01   1390.10 o
   4  14   0    40345.45    40210.80    878.20 o
   6  14   0    49813.25    49040.43   1224.41 o
   8  14   0    28977.70    29150.69    804.26 o
  10  14   0    57671.41    58658.45   1903.31 o
  12  14   0    35448.73    35912.05   1196.16 o
 -10  16   0    17608.28    15945.30    587.41 o
  -8  16   0    20850.69    20506.43    739.42 o
  -6  16   0    34509.07    37273.79    935.16 o
  -4  16   0    53338.59    56363.53   1255.46 o
  -2  16   0    26908.84    28068.23    842.06 o
   0  16   0    23532.31    23078.98    761.13 o
   2  16   0    55538.51    56598.47   1595.44 o
   4  16   0    55910.53    57452.18   1823.60 o
   6  16   0    21014.38    20732.14    530.79 o
   8  16   0    27113.05    27012.10    891.36 o
  10  16   0    14601.09    13080.57    617.50 o
  -6  18   0    27847.40    27425.04   1356.84 o
  -4  18   0    38237.66    38876.09   1937.19 o
  -2  18   0    22554.15    22455.56   1002.25 o
   0  18   0    30644.60    30928.67   1009.04 o
   2  18   0    27461.85    28528.25   1616.80 o
   4  18   0    20685.18    19230.24    860.01 o
   6  18   0    24886.87    23999.93   1061.12 o
  -1   2   1       37.57       -7.10     13.50 o
   1   2   1       91.14       -3.68      4.50 o
  -2   3   1     1195.33     1296.01     42.07 o
   0   3   1     1698.10     1511.55    288.67 o
   2   3   1      861.01      949.23     58.49 o
  -3   4   1     8114.89     8224.78    142.16 o
  -1   4   1    14985.10    13604.84    176.09 o
   1   4   1     5109.58     4897.41     59.96 o
   3   4   1     3429.83     3706.64     58.48 o
  -4   5   1     9646.68     9723.31    189.39 o
  -2   5   1     3088.94     3064.11     79.11 o
   0   5   1    11626.30    11012.26    130.85 o
   2   5   1     7048.27     6863.43     82.15 o
   4   5   1     2098.41     2047.44     37.33 o
  -5   6   1     7367.82     7035.60    107.82 o
  -3   6   1       12.99       52.61     33.35 o
  -1   6   1     4316.81     4358.80     69.60 o
   1   6   1     1967.22     2070.74     31.08 o
   3   6   1     2312.39     2356.23     39.61 o
   5   6   1     2888.57     2951.71     52.14 o
  -6   7   1      321.58      215.28     21.64 o
  -4   7   1     5718.19     4962.80     76.22 o
  -2   7   1       86.31      120.06     17.59 o
   0   7   1      138.24      257.33     16.07 o
   2   7   1     5515.46     5618.03     67.51 o
   4   7   1      487.71      575.31     18.26 o
   6   7   1      958.58     1120.99     29.97 o
  -7   8   1     4020.89     4174.41     69.79 o
  -5   8   1     4130.31     3908.82     76.92 o
  -3   8   1     3322.79     3506.88     59.28 o
  -1   8   1        1.73        2.16     18.03 o
   1   8   1      437.37      510.08     17.44 o
   3   8   1     1811.05     1769.36     30.89 o
   5   8   1     2084.17     2128.23     44.26 o
   7   8   1     2490.69     2519.46     49.25 o
  -8   9   1      359.50      291.93     27.41 o
  -6   9   1      699.71      707.39     29.75 o
  -4   9   1      483.23      455.18     55.69 o
  -2   9   1      377.44      432.60     24.98 o
   0   9   1     4235.72     4087.08     65.54 o
   2   9   1     2075.89     2111.93     36.14 o
   4   9   1     6460.51     6256.37     86.18 o
   6   9   1     1281.46     1303.07     35.51 o
   8   9   1     1894.26     1801.60     45.78 o
  -9  10   1        0.58        0.69     24.40 o
  -7  10   1        8.66       43.14     21.88 o
  -5  10   1     2262.08     2335.77     44.60 o
  -3  10   1     2363.45     2247.27     49.53 o
  -1  10   1    13624.26    13898.66    192.04 o
   1  10   1     3167.80     3013.84     45.51 o
   3  10   1     4615.56     4791.83     80.91 o
   5  10   1     2781.62     2699.47     74.79 o
   7  10   1     1224.63     1192.63     41.50 o
   9  10   1       23.98       53.87     23.80 o
 -10  11   1      270.43      237.61     30.74 o
  -8  11   1     3621.92     3628.61     78.29 o
  -6  11   1      157.45      124.80     25.47 o
  -4  11   1     3389.78     3409.97     72.20 o
  -2  11   1      594.41      655.71     29.96 o
   0  11   1     3849.31     3840.36     61.96 o
   2  11   1     4476.42     4374.43     62.93 o
   4  11   1      399.78      396.31     23.96 o
   6  11   1     1975.82     2037.13     43.79 o
   8  11   1     1380.37     1373.04     44.03 o
  10  11   1       83.79      100.25     35.39 o
 -11  12   1     1872.93     1878.29     63.63 o
  -9  12   1     2193.28     2216.07     59.11 o
  -7  12   1      652.58      592.06     33.95 o
  -5  12   1      180.90      130.62     26.53 o
  -3  12   1      736.11      709.93     31.67 o
  -1  12   1     2779.10     2776.94     69.05 o
   1  12   1     2081.77     2102.10     43.18 o
   3  12   1      612.67      617.97     30.39 o
   5  12   1    12106.37    12568.52    230.98 o
   7  12   1     1769.11     1741.33     49.61 o
   9  12   1      637.76      696.56     38.79 o
  11  12   1      192.28      200.70     34.51 o
 -12  13   1      651.05      634.32     48.52 o
 -10  13   1      265.76      185.45     35.24 o
  -8  13   1       11.69      -29.65     29.65 o
  -6  13   1     1248.94     1237.66     43.88 o
  -4  13   1      333.55      318.23     31.88 o
  -2  13   1     1867.07     1907.36     42.96 o
   0  13   1     3632.44     3777.47     81.31 o
   2  13   1     8539.19     8948.12    130.24 o
   4  13   1     6793.38     7052.22    121.22 o
   6  13   1      355.88      358.66     23.12 o
   8  13   1      659.10      649.13     35.15 o
  10  13   1      964.06      869.96     45.72 o
  12  13   1     1806.70     1817.75     73.47 o
 -11  14   1        1.20       14.23     39.40 o
  -9  14   1     1438.02     1343.43     56.03 o
  -7  14   1     1975.17     1843.36     58.39 o
  -5  14   1     1246.27     1212.72     48.65 o
  -3  14   1     4009.20     4161.75     81.74 o
  -1  14   1        0.78       -5.89     24.01 o
   1  14   1     1662.29     1667.82     47.88 o
   3  14   1       32.57       28.16     22.81 o
   5  14   1      139.00      109.84     29.25 o
   7  14   1     1206.76     1205.31     45.02 o
   9  14   1        4.41       34.57     31.15 o
  11  14   1      132.84       93.04     38.77 o
 -10  15   1      652.95      492.97     52.88 o
  -8  15   1     1386.08     1301.88     57.41 o
  -6  15   1      221.78      245.95     33.74 o
  -4  15   1     2805.71     3090.48     68.71 o
  -2  15   1      497.00      506.42     32.27 o
   0  15   1       85.51       76.84     20.14 o
   2  15   1      752.13      711.85     42.30 o
   4  15   1     1238.77     1333.38     53.65 o
   6  15   1      298.30      272.30     32.34 o
   8  15   1      496.91      337.02     46.76 o
  10  15   1      233.59      274.50     40.06 o
  -9  16   1      419.81      366.00     48.78 o
  -7  16   1      208.67      232.87     36.01 o
  -5  16   1      480.95      472.03     29.21 o
  -3  16   1       39.78       21.07     26.33 o
  -1  16   1       45.20       16.20     42.56 o
   1  16   1      192.88      139.47     27.89 o
   3  16   1      280.45      181.06     34.60 o
   5  16   1     1820.26     1811.11     61.01 o
   7  16   1      459.83      302.14     46.05 o
   9  16   1     2496.04     2486.55    110.37 o
  -8  17   1        0.11       41.50     46.02 o
  -6  17   1       45.97      -18.74     38.43 o
  -4  17   1       94.47      148.18     61.42 o
  -2  17   1      701.83      664.68     60.28 o
   0  17   1     1862.22     1897.83     84.41 o
   2  17   1     1937.24     2008.23     88.12 o
   4  17   1      364.19      342.90     42.71 o
   6  17   1      804.67      832.20     50.54 o
   8  17   1     2139.25     2048.59    111.89 o
  -5  18   1      160.04      172.80     55.71 o
  -3  18   1     3623.19     3865.06    171.30 o
  -1  18   1        9.32       14.22     37.59 o
   1  18   1      999.93      949.05     72.85 o
   3  18   1      375.41      268.80     63.84 o
   5  18   1      336.29      312.98     62.40 o
   2   2   2      662.49      712.66     72.85 o
  -1   3   2   212543.06   203080.19   8519.32 o
   1   3   2     6067.00     6415.83    404.55 o
   3   3   2    91156.37    87520.37   1296.71 o
  -2   4   2     8864.02     8068.88    131.45 o
   0   4   2        0.76       44.64      7.40 o
   2   4   2     2356.13     2249.49     33.29 o
   4   4   2      251.02      208.05     30.67 o
  -3   5   2   168600.33   168984.38   2567.29 o
  -1   5   2    92354.02    87909.99   1291.96 o
   1   5   2     5368.70     4435.11     71.15 o
   3   5   2    82454.26    80114.24    978.42 o
   5   5   2   114348.34   117288.24   2421.73 o
  -4   6   2       17.13       25.28     14.96 o
  -2   6   2       76.67       83.48     19.20 o
   0   6   2    13420.21    13765.49    172.77 o
   2   6   2      850.53      814.26     16.57 o
   4   6   2      354.86      460.63     17.96 o
   6   6   2     1102.69     1184.55     32.47 o
  -5   7   2    38131.04    36824.14    728.71 o
  -3   7   2     9464.87     8678.76    160.39 o
  -1   7   2    69041.73    66705.44    883.07 o
   1   7   2   105088.50    99669.38   1177.77 o
   3   7   2    59246.40    57537.09    674.45 o
   5   7   2     3002.40     2548.46     42.96 o
   7   7   2    41854.58    42487.86    539.25 o
  -6   8   2     1234.10     1225.20     36.88 o
  -4   8   2      311.23      330.23     22.23 o
  -2   8   2      175.40      153.04     19.52 o
   0   8   2      761.76      809.64     28.89 o
   2   8   2       20.87       -9.14     22.72 o
   4   8   2      251.04      198.59     13.56 o
   6   8   2      839.47      872.83     28.53 o
   8   8   2      779.01      772.54     36.29 o
  -7   9   2    57165.61    58108.21    666.50 o
  -5   9   2    69485.12    69851.56    953.65 o
  -3   9   2    21806.91    22522.08    276.84 o
  -1   9   2    26229.83    24632.88    387.92 o
   1   9   2    99442.23    99196.70   1076.11 o
   3   9   2    51042.49    50965.61    561.20 o
   5   9   2    37879.48    37764.48    436.87 o
   7   9   2    25144.02    24944.31    340.57 o
   9   9   2     7543.08     7594.16    121.28 o
  -8  10   2      299.06      290.72     27.87 o
  -6  10   2       98.82       85.11     23.79 o
  -4  10   2      856.41      881.21     36.56 o
  -2  10   2      772.24      714.89     24.80 o
   0  10   2      161.76      145.89     17.32 o
   2  10   2      315.18      270.15     17.68 o
   4  10   2     1346.12     1340.31     28.52 o
   6  10   2      594.70      574.50     25.36 o
   8  10   2      151.96      117.64     24.51 o
  10  10   2        2.11      -13.53     25.25 o
  -9  11   2    13215.81    13224.49    201.94 o
  -7  11   2    30986.72    32239.72    409.84 o
  -5  11   2    23535.14    24666.05    337.91 o
  -3  11   2    42122.82    43013.58    580.72 o
  -1  11   2    19327.95    18187.86    242.74 o
   1  11   2    18707.52    18644.77    268.82 o
   3  11   2    18937.24    18974.50    247.02 o
   5  11   2    39264.66    39168.87    442.52 o
   7  11   2    58280.40    59923.19    891.13 o
   9  11   2    10218.36    10086.00    165.98 o
  11  11   2    11173.05    11066.94    195.30 o
 -10  12   2      112.86      100.22     29.83 o
  -8  12   2     1324.16     1198.16     40.31 o
  -6  12   2      442.30      306.09     28.95 o
  -4  12   2       84.68      108.50     27.70 o
  -2  12   2      637.87      593.25     26.52 o
   0  12   2      624.30      647.45     25.88 o
   2  12   2      116.85      110.94     18.88 o
   4  12   2        6.14      -20.46     20.46 o
   6  12   2       23.79      -18.38     18.38 o
   8  12   2     1978.33     1905.19     62.05 o
  10  12   2       59.41        2.09     31.74 o
  12  12   2       59.96       38.64     35.26 o
 -11  13   2    13830.60    14058.24    299.74 o
  -9  13   2    27678.58    29002.45    425.48 o
  -7  13   2    21646.85    22602.96    336.75 o
  -5  13   2     1448.57     1230.42     57.54 o
  -3  13   2    33959.39    35300.12    475.21 o
  -1  13   2    56050.82    58030.09    913.89 o
   1  13   2    15443.86    15262.30    331.42 o
   3  13   2    16076.43    15895.59    228.59 o
   5  13   2    16918.79    16762.35    255.45 o
   7  13   2    16424.24    16525.81    233.89 o
   9  13   2    20146.54    21134.99    338.49 o
  11  13   2    19710.02    19923.67    399.84 o
  13  13   2     5583.15     5025.48    164.18 o
 -12  14   2        7.28       -6.23     40.77 o
 -10  14   2       10.34      -34.74     34.74 o
  -8  14   2      186.43      176.11     30.59 o
  -6  14   2        1.98      -21.07     21.07 o
  -4  14   2      134.53       77.90     19.59 o
  -2  14   2       21.74       12.22     22.26 o
   0  14   2      184.09      161.98     22.44 o
   2  14   2       44.65       37.25     25.82 o
   4  14   2      349.98      374.04     27.98 o
   6  14   2      432.13      468.68     36.34 o
   8  14   2       15.94       25.22     25.25 o
  10  14   2       20.62       47.22     30.89 o
  12  14   2        0.63      -53.20     55.08 o
 -11  15   2     4800.82     4085.80    149.53 o
  -9  15   2    23345.62    24192.29    487.23 o
  -7  15   2     9218.69     9406.97    176.06 o
  -5  15   2    17685.84    18675.21    298.06 o
  -3  15   2    17535.32    17994.39    329.97 o
  -1  15   2     8480.51     8362.65    160.68 o
   1  15   2    24428.06    25592.04    449.76 o
   3  15   2    26075.18    27093.71    477.96 o
   5  15   2    12690.55    12656.33    235.45 o
   7  15   2     2061.42     1903.75     68.24 o
   9  15   2    15893.33    16648.73    322.96 o
  11  15   2    12696.80    12214.72    357.48 o
 -10  16   2       29.16        5.22     51.69 o
  -8  16   2       35.42       70.71     35.50 o
  -6  16   2      125.84      101.88     26.46 o
  -4  16   2       13.17       -1.79     30.48 o
  -2  16   2        2.74       31.75     28.06 o
   0  16   2       94.87       83.14     27.75 o
   2  16   2      247.89      220.14     41.54 o
   4  16   2     2226.61     2279.04     76.07 o
   6  16   2      268.03      216.40     35.51 o
   8  16   2       61.86       -0.01     36.58 o
  10  16   2       44.49       93.14     54.75 o
  -7  17   2     4262.10     3935.42    123.27 o
  -5  17   2    25014.75    26698.94    514.44 o
  -3  17   2    12679.58    12903.62    298.72 o
  -1  17   2     4464.19     4491.76    143.33 o
   1  17   2    11495.17    12059.75    308.55 o
   3  17   2    13473.88    13164.69    299.73 o
   5  17   2    13045.23    12536.68    315.68 o
   7  17   2    14021.84    13988.26    381.09 o
  -4  18   2       17.07        6.63     58.43 o
  -2  18   2      204.23      139.88     58.11 o
   0  18   2       62.81       77.75     54.12 o
   2  18   2      109.10      109.80     45.76 o
   4  18   2        2.07      -38.02     43.99 o
   0   1   3       26.27       12.43     20.44 o
  -1   2   3     1172.33     1049.55     78.76 o
   1   2   3       49.52      124.35     19.81 o
  -2   3   3     9368.55     9154.92    114.81 o
   0   3   3    30554.80    29716.24    784.24 o
   2   3   3    29117.00    27510.71    301.01 o
  -3   4   3     7310.81     6905.01     80.45 o
  -1   4   3    14877.51    15185.78    198.48 o
   1   4   3     1737.93     1623.91     26.76 o
   3   4   3     1377.86     1272.68     24.39 o
  -4   5   3      567.29      596.62     18.12 o
  -2   5   3      335.71      356.17     38.53 o
   0   5   3     1891.46     1946.43     35.02 o
   2   5   3    36392.04    36630.04    408.37 o
   4   5   3     4840.21     5044.53     65.51 o
  -5   6   3     1733.16     1642.17     48.04 o
  -3   6   3     5344.71     5415.40    101.51 o
  -1   6   3     5144.13     4873.45     59.89 o
   1   6   3       67.84      104.39     18.43 o
   3   6   3     1910.79     1722.22     28.11 o
   5   6   3      588.21      671.47     20.98 o
  -6   7   3       20.66       28.13     60.11 o
  -4   7   3     3178.98     2915.92     54.82 o
  -2   7   3     1393.17     1426.62     29.72 o
   0   7   3     6955.24     6812.29    130.44 o
   2   7   3      944.57     1050.70     35.78 o
   4   7   3      195.92      300.12     14.38 o
   6   7   3      169.66      150.35     30.74 o
  -7   8   3      382.29      406.99     27.34 o
  -5   8   3      446.42      414.25     30.78 o
  -3   8   3     1517.32     1859.01     43.46 o
  -1   8   3      450.33      396.00     17.23 o
   1   8   3     5648.17     5653.90    124.33 o
   3   8   3      601.69      540.08     15.33 o
   5   8   3     2297.16     2224.72     40.14 o
   7   8   3     5957.80     6085.81     92.96 o
  -8   9   3      162.90      146.47     22.17 o
  -6   9   3       40.78       41.64     23.15 o
  -4   9   3      415.64      486.44     30.35 o
  -2   9   3     5470.79     5172.77     73.00 o
   0   9   3     3745.43     3788.78     56.32 o
   2   9   3      957.06      916.92     24.56 o
   4   9   3     3151.16     3018.11     44.06 o
   6   9   3      350.30      378.94     22.21 o
   8   9   3     2916.85     2805.47     61.21 o
  -9  10   3       64.69       85.38     27.80 o
  -7  10   3       38.44        7.43     21.60 o
  -5  10   3       28.72      -13.78     19.96 o
  -3  10   3      978.25      973.26     38.54 o
  -1  10   3     3564.40     3515.23     52.51 o
   1  10   3     4895.60     4626.81     89.99 o
   3  10   3     9210.96     9430.54    110.58 o
   5  10   3        0.24        7.35     13.69 o
   7  10   3      175.83      206.30     22.16 o
   9  10   3      351.75      395.49     36.22 o
 -10  11   3       45.49       24.12     25.75 o
  -8  11   3     3266.56     3429.10     69.23 o
  -6  11   3      933.86      887.93     35.88 o
  -4  11   3    11452.31    11584.08    177.83 o
  -2  11   3      318.35      316.63     23.75 o
   0  11   3     1388.06     1383.68     33.02 o
   2  11   3     1015.88     1015.27     31.63 o
   4  11   3      119.52      148.61     17.79 o
   6  11   3      376.33      422.65     31.85 o
   8  11   3     3690.51     3759.98     77.91 o
  10  11   3        5.20        1.53     25.11 o
 -11  12   3     1079.56      992.26     45.12 o
  -9  12   3     2433.57     2461.81     63.66 o
  -7  12   3     1498.65     1422.75     43.04 o
  -5  12   3     1129.08      997.05     44.69 o
  -3  12   3       28.45       56.31     16.77 o
  -1  12   3      271.96      274.71     27.72 o
   1  12   3     2731.44     2647.40     59.24 o
   3  12   3      934.64      958.37     28.43 o
   5  12   3     8784.53     8983.21    116.92 o
   7  12   3      570.98      524.01     28.01 o
   9  12   3      186.68      212.53     29.26 o
  11  12   3      574.46      561.11     39.13 o
 -12  13   3       29.17      -17.71     32.64 o
 -10  13   3      436.13      459.21     34.28 o
  -8  13   3       60.25      102.33     28.58 o
  -6  13   3     1629.67     1545.14     49.76 o
  -4  13   3     4638.26     4868.85     92.84 o
  -2  13   3      104.85       71.86     26.73 o
   0  13   3     4998.53     4940.70    101.57 o
   2  13   3     2671.28     2862.40     89.31 o
   4  13   3     3773.54     3895.94     82.58 o
   6  13   3       81.33       60.59     17.62 o
   8  13   3      658.93      762.96     41.46 o
  10  13   3       50.58       77.86     30.41 o
  12  13   3      419.47      469.10     46.21 o
 -11  14   3        0.10      -27.25     33.23 o
  -9  14   3       85.87       85.08     30.82 o
  -7  14   3      602.57      622.32     37.53 o
  -5  14   3      103.20       92.41     33.01 o
  -3  14   3     4175.35     4378.15    172.59 o
  -1  14   3        7.98       23.60     30.06 o
   1  14   3      307.61      306.05     27.30 o
   3  14   3      318.57      252.22     26.20 o
   5  14   3      533.70      546.96     30.33 o
   7  14   3     1523.25     1503.28     63.30 o
   9  14   3      160.69      157.94     28.88 o
  11  14   3     1115.75     1100.20     58.97 o
 -10  15   3        1.14       50.21     39.52 o
  -8  15   3     3267.09     3404.75     84.96 o
  -6  15   3      470.43      411.31     33.66 o
  -4  15   3      734.06      877.88     61.75 o
  -2  15   3       58.55      101.50     24.69 o
   0  15   3       18.70       31.53     28.44 o
   2  15   3       41.60        5.39     26.53 o
   4  15   3      325.71      308.50     37.76 o
   6  15   3      699.73      650.04     47.86 o
   8  15   3      325.13      310.13     37.78 o
  10  15   3      120.97      176.49     40.17 o
  -9  16   3      106.46       82.51     49.70 o
  -7  16   3      181.81      133.29     33.81 o
  -5  16   3       10.08       80.74     32.54 o
  -3  16   3      464.37      439.84     40.05 o
  -1  16   3       95.98       89.64     32.50 o
   1  16   3       38.04       38.84     40.81 o
   3  16   3      986.75      871.01     48.97 o
   5  16   3      950.84      866.30     58.14 o
   7  16   3       36.20       36.47     28.48 o
   9  16   3     2515.49     2360.50    118.26 o
  -8  17   3      722.21      626.85     76.06 o
  -6  17   3      499.63      508.62     47.96 o
  -4  17   3      428.91      378.77     38.22 o
  -2  17   3      865.51      786.88     58.89 o
   0  17   3     2722.27     2781.97    100.94 o
   2  17   3      491.88      465.66     53.60 o
   4  17   3     1722.58     1784.20    101.23 o
   6  17   3      637.36      701.38     58.58 o
   8  17   3      155.90      123.19     61.75 o
  -5  18   3      413.56      340.76     67.38 o
  -3  18   3     1390.63     1381.11     88.19 o
  -1  18   3      394.68      280.68     88.28 o
   1  18   3     1483.49     1400.51     79.07 o
   3  18   3      613.76      497.29     56.13 o
   5  18   3     1344.30     1295.96     79.66 o
   0   0   4   405471.81   294688.72  66345.40 o
   1   1   4    16238.97    15588.89    492.32 o
   0   2   4    13123.63    12043.15    206.10 o
   2   2   4    10439.52     9319.69     98.49 o
  -1   3   4     8463.55     8263.32     90.15 o
   1   3   4      577.29      566.03     12.29 o
   3   3   4      313.61      351.65     15.32 o
  -2   4   4    51935.87    49733.14    547.31 o
   0   4   4     9252.06     9884.05    112.45 o
   2   4   4    20200.92    18262.60    190.65 o
   4   4   4    41493.85    39774.43    425.18 o
  -3   5   4     1056.04     1106.94     30.30 o
  -1   5   4      650.54      580.24     15.81 o
   1   5   4      881.15     1034.65     18.32 o
   3   5   4     2682.22     2703.33     40.72 o
   5   5   4     2272.60     2441.68     80.95 o
  -4   6   4    33663.03    33967.95    388.22 o
  -2   6   4    76622.41    76637.96   1104.59 o
   0   6   4     9943.55     9383.61    130.45 o
   2   6   4    32405.01    29638.51    319.98 o
   4   6   4     6763.77     6786.25     88.60 o
   6   6   4     3818.57     3894.45     71.75 o
  -5   7   4     2247.39     2058.13     42.48 o
  -3   7   4     2699.15     2871.65     52.27 o
  -1   7   4     7085.58     6885.25     91.42 o
   1   7   4       71.72       56.46     16.23 o
   3   7   4     1112.63     1289.96     25.61 o
   5   7   4       13.28        1.83     13.87 o
   7   7   4       82.99       77.33     18.36 o
  -6   8   4    36309.54    37389.31    672.30 o
  -4   8   4     7887.58     8073.61    121.21 o
  -2   8   4     2897.96     2824.96     59.21 o
   0   8   4     9192.10     8135.87    110.51 o
   2   8   4    76736.80    77529.27    938.31 o
   4   8   4     5300.95     5064.80     65.54 o
   6   8   4     1780.19     1788.84     35.62 o
   8   8   4    14303.60    14735.45    241.38 o
  -7   9   4        2.89      -15.06     19.69 o
  -5   9   4      621.50      631.62     27.15 o
  -3   9   4     1001.65     1033.19     27.47 o
  -1   9   4     2305.83     2292.96     44.19 o
   1   9   4     4007.19     3907.54     65.07 o
   3   9   4       12.64        1.58     13.51 o
   5   9   4     1580.31     1492.90     28.59 o
   7   9   4     2075.61     2060.68     47.42 o
   9   9   4     1032.79     1055.82     40.58 o
  -8  10   4    11618.33    12206.93    169.98 o
  -6  10   4    32119.04    34007.05    422.69 o
  -4  10   4     3641.05     3668.83     62.26 o
  -2  10   4    10680.67    10732.44    136.88 o
   0  10   4    12229.62    12094.16    152.13 o
   2  10   4    14622.72    14881.75    185.35 o
   4  10   4    18639.03    18192.00    189.32 o
   6  10   4    28335.43    28830.81    325.43 o
   8  10   4     5267.35     5246.82     92.98 o
  10  10   4       98.02      142.23     24.25 o
  -9  11   4      660.94      658.89     42.18 o
  -7  11   4     1679.50     1675.61     65.33 o
  -5  11   4      927.10      899.16     35.09 o
  -3  11   4       11.98       12.61     26.85 o
  -1  11   4      258.12      252.72     26.08 o
   1  11   4      364.31      315.53     27.18 o
   3  11   4      274.23      256.82     20.95 o
   5  11   4      483.24      522.12     19.75 o
   7  11   4      460.15      433.37     26.46 o
   9  11   4      899.02      865.34     41.54 o
  11  11   4      411.05      356.34     32.06 o
 -10  12   4     5227.40     5530.23    165.72 o
  -8  12   4    12983.19    13569.17    223.59 o
  -6  12   4     1663.94     1580.43     51.48 o
  -4  12   4    10525.69    10967.29    159.12 o
  -2  12   4    29015.55    30088.26    409.09 o
   0  12   4    13435.31    13764.36    224.86 o
   2  12   4      796.55      878.72     33.31 o
   4  12   4     6458.69     6523.71     97.35 o
   6  12   4    22547.11    23325.38    311.70 o
   8  12   4     7023.29     6933.66    124.35 o
  10  12   4    12594.66    13413.41    222.95 o
  12  12   4     3735.96     3720.86    116.35 o
 -11  13   4      484.19      474.15     48.65 o
  -9  13   4       33.18       32.14     27.68 o
  -7  13   4       67.03       59.83     27.42 o
  -5  13   4        0.31        1.11     22.82 o
  -3  13   4      172.02      167.84     23.72 o
  -1  13   4      594.04      558.12     37.16 o
   1  13   4      862.29      796.93     35.73 o
   3  13   4     1329.71     1314.82     40.16 o
   5  13   4     4917.00     5140.78     94.96 o
   7  13   4      946.51      872.53     35.33 o
   9  13   4     1459.04     1509.78     50.79 o
  11  13   4      357.38      250.09     34.06 o
  13  13   4        1.60      -21.10     54.07 o
 -12  14   4     2395.57     1993.40     88.23 o
 -10  14   4    10285.61    10660.58    245.06 o
  -8  14   4    16454.31    17366.21    298.21 o
  -6  14   4      975.40     1073.19     53.71 o
  -4  14   4     6162.03     6473.78    163.42 o
  -2  14   4     7757.69     8101.68    158.90 o
   0  14   4     8611.10     8974.13    171.11 o
   2  14   4    11215.47    11698.01    182.95 o
   4  14   4     3093.53     3067.76     89.13 o
   6  14   4     2971.80     2936.70     81.27 o
   8  14   4     2497.66     2586.28     68.09 o
  10  14   4    15314.38    15526.18    324.11 o
  12  14   4     6034.80     5757.46    168.73 o
 -11  15   4       96.63       48.47     45.58 o
  -9  15   4       28.70        1.08     29.97 o
  -7  15   4      496.71      442.27     39.54 o
  -5  15   4       33.37       -3.02     26.88 o
  -3  15   4      769.29      750.58     71.49 o
  -1  15   4      429.78      382.88     41.83 o
   1  15   4      217.49      208.48     29.59 o
   3  15   4       58.03       27.84     29.42 o
   5  15   4     1510.62     1490.46     49.03 o
   7  15   4     1011.05      917.56     52.48 o
   9  15   4      321.37      265.56     32.29 o
  11  15   4      459.12      362.80     69.63 o
  -8  16   4     3251.05     2816.66    105.66 o
  -6  16   4     5913.46     6196.37    179.09 o
  -4  16   4    12519.34    13193.79    283.52 o
  -2  16   4     2867.06     2617.71     89.16 o
   0  16   4     2324.96     2243.04     72.29 o
   2  16   4    15809.93    16553.59    273.89 o
   4  16   4    11780.17    11982.16    231.06 o
   6  16   4     3716.91     3720.59    103.45 o
   8  16   4     3106.22     3215.03    170.51 o
  -7  17   4       47.39       70.65     55.35 o
  -5  17   4       12.88       28.53     49.53 o
  -3  17   4      191.73      174.27     55.67 o
  -1  17   4        1.26       11.72     36.22 o
   1  17   4     2559.21     2601.47     92.74 o
   3  17   4       12.78       -0.42     35.93 o
   5  17   4      238.28      241.06     47.54 o
   7  17   4      123.91       24.86     54.45 o
  -4  18   4     8069.67     7781.61    302.75 o
  -2  18   4     2375.24     2084.62    126.51 o
   0  18   4     5199.13     4935.40    184.23 o
   2  18   4     2455.97     2410.59    100.71 o
   4  18   4     1640.04     1437.05     77.89 o
   0   1   5     2562.10     2483.59     26.72 o
  -1   2   5       91.89      114.21     13.86 o
   1   2   5    27654.03    26786.95    274.37 o
  -2   3   5     7559.86     7509.12     82.04 o
   0   3   5    21094.52    20950.46    206.38 o
   2   3   5      169.78      171.08      9.68 o
  -3   4   5     5809.80     5991.01     73.08 o
  -1   4   5    12460.23    12037.33    131.32 o
   1   4   5     2406.61     2548.83     30.50 o
   3   4   5     2508.61     2766.26     36.67 o
  -4   5   5    16449.93    16694.59    207.48 o
  -2   5   5      370.35      464.03     14.16 o
   0   5   5     2094.53     1974.08     31.90 o
   2   5   5     8797.39     8357.56    111.87 o
   4   5   5     4467.24     4123.79     50.98 o
  -5   6   5     3712.23     3540.07     54.41 o
  -3   6   5     7395.03     7451.31     88.36 o
  -1   6   5     6263.30     6713.69     82.82 o
   1   6   5     3572.60     3517.53     46.75 o
   3   6   5     1479.40     1486.42     26.62 o
   5   6   5     1571.35     1629.69     37.81 o
  -6   7   5      136.19       64.36     17.71 o
  -4   7   5     3690.28     3472.69     64.64 o
  -2   7   5      645.70      639.78     25.04 o
   0   7   5     2070.90     2465.40     40.56 o
   2   7   5     3876.87     3602.22     80.88 o
   4   7   5     7884.87     7898.23    103.11 o
   6   7   5        6.22       12.43     15.13 o
  -7   8   5     1552.44     1546.96     55.87 o
  -5   8   5       17.81       21.97     17.92 o
  -3   8   5     3487.68     3463.23     56.54 o
  -1   8   5      575.79      597.19     22.96 o
   1   8   5        2.97       40.11     16.62 o
   3   8   5     6143.47     6238.88     72.19 o
   5   8   5      551.51      490.43     22.15 o
   7   8   5     1807.50     1665.84     46.54 o
  -8   9   5     1559.00     1616.82     42.68 o
  -6   9   5      233.22      160.01     32.14 o
  -4   9   5      149.53      135.41     31.08 o
  -2   9   5      183.04      199.40      8.52 o
   0   9   5     2683.16     2462.52     47.07 o
   2   9   5      271.97      301.03     20.90 o
   4   9   5     2010.90     1882.65     33.32 o
   6   9   5     7951.69     7903.40     94.43 o
   8   9   5      398.88      375.96     31.18 o
  -9  10   5       16.88       30.72     18.66 o
  -7  10   5       11.40       52.11     23.82 o
  -5  10   5    13020.66    13581.56    171.10 o
  -3  10   5      141.42      151.74     20.38 o
  -1  10   5     5574.63     5588.14     80.90 o
   1  10   5     1211.14     1130.22     36.27 o
   3  10   5     1799.40     1888.35     36.15 o
   5  10   5     2604.34     2593.35     42.19 o
   7  10   5      497.15      579.62     26.36 o
   9  10   5       63.48       73.01     23.07 o
 -10  11   5        6.67       -8.59     26.95 o
  -8  11   5      264.69      238.06     27.93 o
  -6  11   5       55.98       80.00     24.08 o
  -4  11   5     2262.95     2272.76     49.93 o
  -2  11   5        0.91       13.08     24.48 o
   0  11   5     2689.46     2786.76     55.83 o
   2  11   5        6.87       14.18     20.33 o
   4  11   5      468.34      492.01     22.40 o
   6  11   5      532.90      531.08     39.59 o
   8  11   5      506.33      492.77     26.50 o
  10  11   5      472.28      475.79     32.47 o
 -11  12   5      899.06      908.36     46.48 o
  -9  12   5      268.67      282.46     29.09 o
  -7  12   5     1087.11     1165.51     41.61 o
  -5  12   5      234.85      209.71     22.45 o
  -3  12   5      961.64      902.86     33.35 o
  -1  12   5     8664.28     8912.33    143.95 o
   1  12   5        1.58       36.31     20.35 o
   3  12   5       18.43       -3.02     22.27 o
   5  12   5     2870.53     2820.44     53.25 o
   7  12   5     1541.77     1664.81     45.53 o
   9  12   5     1685.84     1677.91     47.93 o
  11  12   5       26.38       65.21     30.27 o
 -12  13   5      559.41      485.90     58.57 o
 -10  13   5        1.33       28.30     32.22 o
  -8  13   5     1073.31     1066.74     42.34 o
  -6  13   5      886.15      821.25     36.35 o
  -4  13   5       27.46       46.12     18.87 o
  -2  13   5     5278.94     5634.68    110.29 o
   0  13   5      779.26      769.08     36.54 o
   2  13   5     2160.59     2174.40     50.39 o
   4  13   5     2126.03     2090.52     54.77 o
   6  13   5      590.48      696.50     34.55 o
   8  13   5      353.65      403.30     32.16 o
  10  13   5     1266.75     1266.01     63.34 o
  12  13   5     1211.07     1128.06     59.18 o
 -11  14   5       14.34       44.72     41.35 o
  -9  14   5     1799.87     1839.18     80.57 o
  -7  14   5     1090.50     1044.80     55.27 o
  -5  14   5      285.81      260.63     30.54 o
  -3  14   5     6254.28     6264.27    176.45 o
  -1  14   5     1541.02     1445.33     55.35 o
   1  14   5      619.51      660.23     37.20 o
   3  14   5       57.79       80.52     24.02 o
   5  14   5       65.33       66.37     21.49 o
   7  14   5       98.56       51.29     30.24 o
   9  14   5        0.26       54.04     40.50 o
  11  14   5       36.03       12.89     40.77 o
 -10  15   5     1012.11      804.61     58.90 o
  -8  15   5      898.56      858.73     46.11 o
  -6  15   5      926.02      905.23     42.31 o
  -4  15   5     1486.75     1617.03     72.78 o
  -2  15   5      145.51      136.52     32.23 o
   0  15   5      293.75      275.68     46.50 o
   2  15   5      252.00      195.50     29.81 o
   4  15   5     1929.22     1979.44     59.06 o
   6  15   5      333.99      321.28     31.72 o
   8  15   5       26.56        1.69     43.20 o
  10  15   5      772.21      723.03     69.75 o
  -9  16   5       41.15       21.36     54.16 o
  -7  16   5      734.99      741.32     48.18 o
  -5  16   5      562.61      527.08     61.18 o
  -3  16   5        2.06       -5.96     35.32 o
  -1  16   5      161.28      146.06     36.39 o
   1  16   5       71.85       53.72     32.95 o
   3  16   5      643.60      568.31     42.03 o
   5  16   5      647.51      614.06     49.08 o
   7  16   5        6.80      -33.93     58.11 o
   9  16   5     1050.75      986.90     92.23 o
  -6  17   5      892.24      763.60     65.37 o
  -4  17   5       61.39       74.16     42.74 o
  -2  17   5      221.71      155.02     45.63 o
   0  17   5      428.82      364.76     62.56 o
   2  17   5     1958.56     2095.46     70.83 o
   4  17   5      124.04      102.67     39.42 o
   6  17   5     1107.87      913.77     85.45 o
  -3  18   5     2888.14     2966.31    136.75 o
  -1  18   5        9.81      -39.46     52.67 o
   1  18   5     1289.88     1302.39     85.95 o
   3  18   5      126.30       40.92     51.07 o
   1   1   6   230014.44   236347.41   2086.61 o
   0   2   6     7436.50     7248.12     72.55 o
   2   2   6     4376.27     4109.08     44.78 o
  -1   3   6   284354.88   295040.88   2816.15 o
   1   3   6    93163.71    89560.09    834.14 o
   3   3   6   162322.94   159134.41   1607.13 o
  -2   4   6      529.46      554.12     20.65 o
   0   4   6      326.63      299.24     12.72 o
   2   4   6      217.43      278.13     15.56 o
   4   4   6     2723.42     2885.76     42.11 o
  -3   5   6   254931.58   259256.89   2710.25 o
  -1   5   6   124237.75   121419.56   1206.43 o
   1   5   6    41973.95    36521.00    359.56 o
   3   5   6   123940.93   120803.54   1273.53 o
   5   5   6   114050.18   111771.59   1163.51 o
  -4   6   6      982.90      912.74     28.80 o
  -2   6   6        2.29       13.14     15.92 o
   0   6   6     6114.44     6269.28     74.88 o
   2   6   6       10.19      -12.07     12.07 o
   4   6   6     3560.90     3310.07     51.12 o
   6   6   6      902.09      786.93     24.68 o
  -5   7   6   105814.81   104984.02   1072.10 o
  -3   7   6    86203.17    85134.63    908.63 o
  -1   7   6    94442.16    92595.35    994.05 o
   1   7   6   221474.72   222970.94   2473.68 o
   3   7   6   124835.90   122606.06   1227.43 o
   5   7   6    61422.95    59334.18    652.32 o
   7   7   6    58606.23    59039.34    720.11 o
  -6   8   6      582.21      547.39     32.64 o
  -4   8   6     1190.91     1163.92     28.97 o
  -2   8   6        4.27      -15.57     15.57 o
   0   8   6     4970.62     5067.15     69.33 o
   2   8   6      803.22      739.13     25.85 o
   4   8   6        7.71      -10.16     10.16 o
   6   8   6     1458.87     1453.71     38.36 o
   8   8   6    11820.39    12105.51    202.65 o
  -7   9   6    94917.63    98350.18   1279.95 o
  -5   9   6    80938.68    81043.92    898.98 o
  -3   9   6    54265.59    53087.38    570.23 o
  -1   9   6    58696.82    56926.57    625.70 o
   1   9   6   118494.44   117833.04   1337.00 o
   3   9   6    90633.43    89728.96   1031.74 o
   5   9   6    52435.23    50672.72    558.65 o
   7   9   6    55421.69    55300.89    892.91 o
   9   9   6    27538.68    27571.24    432.45 o
  -8  10   6     1646.44     1692.68     50.08 o
  -6  10   6       26.33      -22.25     22.25 o
  -4  10   6     4210.12     4295.97     60.53 o
  -2  10   6     2934.37     2710.46     52.89 o
   0  10   6     4189.95     3882.38     68.19 o
   2  10   6       74.65       22.62     20.39 o
   4  10   6      894.47      888.57     21.42 o
   6  10   6      138.11       37.12     19.91 o
   8  10   6     1099.79     1124.64     40.77 o
  10  10   6      728.81      623.82     44.81 o
  -9  11   6    32322.13    33341.10    500.93 o
  -7  11   6    69225.22    72055.77   1055.46 o
  -5  11   6    46220.88    46573.39    550.13 o
  -3  11   6    73070.63    74532.70    938.31 o
  -1  11   6    65045.33    65399.55    821.42 o
   1  11   6    56630.48    56748.22    699.59 o
   3  11   6    38306.75    38141.12    514.90 o
   5  11   6    83156.91    83840.66    950.75 o
   7  11   6    86928.29    88038.59   1280.98 o
   9  11   6    22255.61    22222.54    350.09 o
  11  11   6    25754.94    26176.97    405.12 o
 -10  12   6      569.15      468.49     42.43 o
  -8  12   6     1806.72     1805.93     58.56 o
  -6  12   6      370.41      333.40     25.20 o
  -4  12   6      146.62      132.29     16.94 o
  -2  12   6     2482.75     2338.70     54.87 o
   0  12   6       54.52       26.98     24.30 o
   2  12   6       15.17        1.50     22.04 o
   4  12   6     1680.13     1774.88     44.54 o
   6  12   6       17.32        7.62     18.16 o
   8  12   6     1644.81     1757.80     54.69 o
  10  12   6      137.24      150.12     31.62 o
  12  12   6     2957.78     2949.75     88.97 o
 -11  13   6    24359.97    24453.08    553.35 o
  -9  13   6    44239.82    45763.50    769.13 o
  -7  13   6    26162.83    26533.65    421.51 o
  -5  13   6    17775.91    16933.16    245.45 o
  -3  13   6    57896.54    59903.37    863.00 o
  -1  13   6    57306.10    59185.88    888.56 o
   1  13   6    38693.48    38672.30    537.57 o
   3  13   6    35479.15    35794.93    507.46 o
   5  13   6    35365.21    36461.88    536.30 o
   7  13   6    31579.36    31951.60    472.99 o
   9  13   6    37705.82    38125.30    743.28 o
  11  13   6    29478.51    29262.31    675.29 o
 -10  14   6       19.96       17.75     30.15 o
  -8  14   6     1022.65      981.62     37.33 o
  -6  14   6        0.97       -7.86     18.10 o
  -4  14   6      418.26      369.80     34.64 o
  -2  14   6        4.67      -30.07     30.07 o
   0  14   6     2899.71     2849.35     79.09 o
   2  14   6      501.97      543.52     38.39 o
   4  14   6     1746.28     1702.73     53.92 o
   6  14   6     1138.55     1084.62     43.81 o
   8  14   6       30.75        3.97     27.42 o
  10  14   6        1.09      -32.24     32.24 o
  -9  15   6    25810.24    25606.04    501.56 o
  -7  15   6    26510.67    27074.23    524.77 o
  -5  15   6    32535.99    33746.61    684.03 o
  -3  15   6    35474.79    37010.79    652.72 o
  -1  15   6    27093.44    27968.32    490.13 o
   1  15   6    38418.83    40224.86    602.55 o
   3  15   6    53128.25    56352.91    930.33 o
   5  15   6    20373.65    20433.54    359.88 o
   7  15   6    10828.81    10353.89    252.91 o
   9  15   6    29180.77    29797.52    744.45 o
  -8  16   6        6.88       44.64     58.70 o
  -6  16   6      102.98       30.76     37.76 o
  -4  16   6       42.90       15.54     37.67 o
  -2  16   6      606.89      513.01     47.75 o
   0  16   6      291.44      332.78     40.01 o
   2  16   6     1895.67     1689.73     61.74 o
   4  16   6     1890.43     1843.52     72.32 o
   6  16   6      637.48      589.74     58.75 o
   8  16   6      119.40      122.30     62.07 o
  -5  17   6    27068.26    27726.53    662.52 o
  -3  17   6    23883.79    24521.18    682.81 o
  -1  17   6    13364.69    12983.22    312.65 o
   1  17   6    26421.60    27244.92    636.34 o
   3  17   6    17300.54    16589.66    372.81 o
   5  17   6    27949.10    27753.59    654.49 o
  -2  18   6      813.81      687.28     68.49 o
   0  18   6       37.60        8.35     53.68 o
   2  18   6     1551.85     1557.08     88.31 o
   0   1   7    11519.43    11735.83    106.98 o
  -1   2   7    22242.26    22404.49    206.18 o
   1   2   7      366.62      463.30     16.29 o
  -2   3   7     3159.24     3451.12     39.40 o
   0   3   7      313.02      257.57     11.31 o
   2   3   7     3386.28     3529.44     38.02 o
  -3   4   7    35480.90    36140.42    390.18 o
  -1   4   7     2601.47     2745.46     32.39 o
   1   4   7     4823.31     5270.35     53.88 o
   3   4   7     2939.42     2935.58     40.13 o
  -4   5   7     9894.27    10040.03    120.61 o
  -2   5   7    22866.82    23219.15    237.08 o
   0   5   7     5746.76     5993.18     64.76 o
   2   5   7    11346.29    12153.87    120.18 o
   4   5   7     2746.47     2766.82     43.37 o
  -5   6   7     7942.47     7781.46     93.58 o
  -3   6   7     1992.64     1880.81     34.47 o
  -1   6   7       32.20       62.18     11.59 o
   1   6   7     1963.15     1889.13     40.93 o
   3   6   7     5808.67     5659.89     72.78 o
   5   6   7       87.60       34.38     19.27 o
  -6   7   7       84.38       75.01     24.18 o
  -4   7   7      948.67     1005.26     30.64 o
  -2   7   7      451.60      415.33     15.63 o
   0   7   7    19542.18    20062.69    206.47 o
   2   7   7     2712.22     2736.75     44.47 o
   4   7   7     1800.63     1912.79     41.01 o
   6   7   7      371.47      398.32     22.84 o
  -7   8   7        8.39      -14.07     22.24 o
  -5   8   7     5470.40     5595.26     80.20 o
  -3   8   7       63.97       66.70     13.12 o
  -1   8   7     2906.79     3114.08     51.30 o
   1   8   7    18696.29    18738.77    214.20 o
   3   8   7     2399.06     2513.01     36.05 o
   5   8   7       46.56       39.25     18.57 o
   7   8   7     5106.05     5218.44    108.67 o
  -8   9   7     1266.90     1228.59     38.56 o
  -6   9   7    11284.94    11521.56    191.53 o
  -4   9   7     3490.25     3529.96     58.93 o
  -2   9   7     3438.49     3349.68     58.36 o
   0   9   7     1464.94     1485.22     50.11 o
   2   9   7     6042.87     6032.93     83.76 o
   4   9   7     6391.35     6180.95     75.90 o
   6   9   7        2.03        8.48     18.32 o
   8   9   7      324.57      300.26     23.10 o
  -9  10   7      634.37      595.60     38.01 o
  -7  10   7     1611.26     1556.01     50.02 o
  -5  10   7     3846.49     3836.48     68.58 o
  -3  10   7      625.15      615.26     23.89 o
  -1  10   7     9554.18     9640.07    119.80 o
   1  10   7     2135.74     2296.43     49.31 o
   3  10   7      693.84      704.76     29.21 o
   5  10   7     7074.65     7340.41     97.75 o
   7  10   7     2747.39     2782.67     56.56 o
   9  10   7      406.94      359.49     30.84 o
 -10  11   7      194.06      187.68     29.28 o
  -8  11   7      709.48      725.88     43.90 o
  -6  11   7     1252.42     1190.23     33.14 o
  -4  11   7     9475.86     9876.73    126.59 o
  -2  11   7     2527.04     2544.21     55.20 o
   0  11   7       10.97       -6.88     21.29 o
   2  11   7      177.54      149.16     28.96 o
   4  11   7      501.12      591.45     38.56 o
   6  11   7     1317.88     1408.17     41.71 o
   8  11   7     4397.67     4409.36     97.28 o
  10  11   7       32.49       32.26     27.42 o
 -11  12   7       21.32       53.01     30.11 o
  -9  12   7     4125.90     4400.59    105.40 o
  -7  12   7     1645.57     1682.62     44.73 o
  -5  12   7      612.35      627.42     21.93 o
  -3  12   7      271.48      269.03     28.61 o
  -1  12   7     3809.26     3924.14     73.67 o
   1  12   7       48.37       24.94     22.13 o
   3  12   7     1426.77     1439.72     45.54 o
   5  12   7     5874.99     5817.30    107.63 o
   7  12   7      937.04      870.50     33.86 o
   9  12   7      121.67      126.97     24.39 o
  11  12   7     1435.76     1464.79     59.58 o
 -12  13   7      117.00      118.53     46.27 o
 -10  13   7     5344.37     5508.95    131.44 o
  -8  13   7     1958.89     1896.96     42.86 o
  -6  13   7        1.15        3.65     19.82 o
  -4  13   7      977.43      957.55     43.88 o
  -2  13   7     2111.12     1921.03     59.19 o
   0  13   7     8720.04     8809.46    139.44 o
   2  13   7       97.26       55.75     32.66 o
   4  13   7      236.89      161.37     26.95 o
   6  13   7        0.55       -0.85     17.46 o
   8  13   7      936.98     1068.18     50.53 o
  10  13   7     1591.60     1563.54     60.23 o
  12  13   7       47.89       17.38     45.35 o
 -11  14   7      342.68      262.78     46.81 o
  -9  14   7      700.98      577.72     44.08 o
  -7  14   7        2.84      -12.80     28.91 o
  -5  14   7      454.19      398.77     32.57 o
  -3  14   7     4883.70     4932.39    115.10 o
  -1  14   7     2093.87     2098.31     62.71 o
   1  14   7      221.35      221.51     30.00 o
   3  14   7     3856.40     4116.67    105.52 o
   5  14   7     1691.60     1777.39     52.60 o
   7  14   7       26.30       25.93     22.01 o
   9  14   7     1255.07     1149.15     51.58 o
  11  14   7     3533.33     3105.69    138.43 o
 -10  15   7      466.64      317.70     69.92 o
  -8  15   7     2149.17     1946.62     75.28 o
  -6  15   7     1630.76     1550.70     61.10 o
  -4  15   7      222.46      126.58     37.89 o
  -2  15   7      153.90       70.28     36.49 o
   0  15   7      183.17      215.95     38.41 o
   2  15   7     2093.90     2097.36     62.66 o
   4  15   7      326.69      299.76     36.92 o
   6  15   7       15.49       37.58     39.36 o
   8  15   7      191.98      178.51     53.96 o
  10  15   7        1.46       12.65     58.97 o
  -7  16   7        1.11       56.15     66.04 o
  -5  16   7     1614.60     1643.47     71.68 o
  -3  16   7     1589.02     1496.93     62.25 o
  -1  16   7      191.98      167.80     39.68 o
   1  16   7       40.70       65.11     33.22 o
   3  16   7     2987.72     3079.00     91.32 o
   5  16   7       21.39       65.09     38.11 o
   7  16   7       69.59       41.38     48.53 o
  -6  17   7     2360.47     2461.47    139.67 o
  -4  17   7     1839.83     1788.58     96.03 o
  -2  17   7      678.73      525.01     51.99 o
   0  17   7      683.00      534.60     55.37 o
   2  17   7       66.70       75.36     43.45 o
   4  17   7     1502.15     1437.40     74.97 o
   6  17   7      802.10      748.73     73.28 o
  -1  18   7      198.33      114.24     54.81 o
   1  18   7     3890.16     3634.43    156.43 o
   0   0   8   248784.28   256651.50   4755.78 o
   1   1   8     1145.36      996.52     19.18 o
   0   2   8   167789.34   171343.38   1485.76 o
   2   2   8    88079.21    88450.83   1212.49 o
  -1   3   8    10509.47    10256.79     95.32 o
   1   3   8      279.13      324.16     13.37 o
   3   3   8        8.83       -1.11     13.72 o
  -2   4   8   136171.39   135290.33   1237.27 o
   0   4   8    71840.67    69853.14    636.83 o
   2   4   8    91804.77    88512.88    778.16 o
   4   4   8   126837.73   125879.84   1244.50 o
  -3   5   8     1984.21     2036.83     36.48 o
  -1   5   8     2830.06     2921.60     39.05 o
   1   5   8     2759.08     2835.56     35.39 o
   3   5   8     4180.23     4038.97     54.76 o
   5   5   8       56.03      101.52     21.23 o
  -4   6   8   127016.23   126452.84   1385.00 o
  -2   6   8   132713.19   137107.95   1404.46 o
   0   6   8    80434.48    77154.94    762.25 o
   2   6   8    98647.77    97426.56    944.05 o
   4   6   8    68512.77    68405.32    686.75 o
   6   6   8    44556.68    43721.86    485.88 o
  -5   7   8    14062.44    13848.41    170.25 o
  -3   7   8     1586.44     1652.56     35.97 o
  -1   7   8     1631.79     1432.76     35.45 o
   1   7   8      291.33      305.17     17.20 o
   3   7   8        3.99      -16.80     16.80 o
   5   7   8      387.79      392.83     27.21 o
   7   7   8      220.92      215.15     24.79 o
  -6   8   8    76608.52    77730.57    905.30 o
  -4   8   8    72415.46    72731.20    808.88 o
  -2   8   8    34235.21    33110.34    353.96 o
   0   8   8    83390.91    82886.10    877.11 o
   2   8   8   112726.00   112652.27   1238.92 o
   4   8   8    70324.80    70968.16    786.46 o
   6   8   8    28245.52    28091.91    373.47 o
   8   8   8    50775.11    50913.25    687.17 o
  -7   9   8      812.99      700.74     27.47 o
  -5   9   8     6040.99     6038.29     91.29 o
  -3   9   8      699.02      680.54     20.74 o
  -1   9   8     1859.07     1711.55     45.82 o
   1   9   8      799.79      666.03     24.24 o
   3   9   8      877.49      836.49     25.18 o
   5   9   8     4049.46     3985.02     62.32 o
   7   9   8     2171.71     2149.52     47.09 o
   9   9   8      146.80      114.89     26.26 o
  -8  10   8    45689.52    46714.48    714.28 o
  -6  10   8    70863.38    73146.34   1021.59 o
  -4  10   8    26616.50    26017.44    309.68 o
  -2  10   8    56093.33    56142.72    636.78 o
   0  10   8    66175.27    66971.56    783.70 o
   2  10   8    50576.53    50408.61    636.75 o
   4  10   8    64822.89    64457.72    791.73 o
   6  10   8    60104.29    61873.73    737.05 o
   8  10   8    37353.38    37716.71    548.88 o
  10  10   8    13618.33    13417.01    236.41 o
  -9  11   8     1366.90     1493.70     54.25 o
  -7  11   8     4031.44     3874.52     83.64 o
  -5  11   8      256.89      256.39     18.93 o
  -3  11   8     1712.44     1780.34     43.67 o
  -1  11   8     1781.59     1677.39     42.96 o
   1  11   8      482.74      368.07     28.28 o
   3  11   8        0.22      -18.25     22.88 o
   5  11   8       65.85       71.78     17.37 o
   7  11   8      184.68      124.05     21.51 o
   9  11   8      388.80      302.05     29.66 o
  11  11   8      191.21      169.93     32.82 o
 -10  12   8    27887.43    28289.69    597.95 o
  -8  12   8    31973.82    32839.50    551.01 o
  -6  12   8    24725.63    24600.34    327.44 o
  -4  12   8    41797.15    41524.02    563.45 o
  -2  12   8    54251.76    56260.49    745.46 o
   0  12   8    51983.86    53007.08    712.55 o
   2  12   8    18780.39    18742.28    278.17 o
   4  12   8    33854.84    34852.56    495.55 o
   6  12   8    52502.74    54290.45    688.26 o
   8  12   8    27685.69    27586.10    417.85 o
  10  12   8    24490.72    24773.07    473.31 o
  12  12   8    16154.51    15862.36    450.93 o
 -11  13   8     1993.04     2064.30     86.75 o
  -9  13   8        8.83       37.29     38.77 o
  -7  13   8      151.95      112.50     26.46 o
  -5  13   8      117.85       35.35     26.89 o
  -3  13   8        1.24      -18.48     24.50 o
  -1  13   8        2.48      -22.89     22.89 o
   1  13   8     2604.94     2444.44     59.35 o
   3  13   8     2224.50     2145.85     66.04 o
   5  13   8     2400.49     2622.12     79.61 o
   7  13   8      386.80      270.35     25.36 o
   9  13   8     4317.50     4442.68    112.44 o
  11  13   8      342.40      256.65     46.20 o
 -10  14   8    27055.53    28208.81    667.13 o
  -8  14   8    23437.05    23218.06    535.97 o
  -6  14   8    22102.93    22620.23    398.26 o
  -4  14   8    28585.87    29001.05    451.90 o
  -2  14   8    35475.99    36107.88    613.51 o
   0  14   8    28013.58    28600.14    457.63 o
   2  14   8    38234.02    39192.90    659.14 o
   4  14   8    30621.70    30960.07    568.33 o
   6  14   8    12479.71    12185.60    250.47 o
   8  14   8    26431.10    26458.85    591.27 o
  10  14   8    30781.20    31300.80    954.91 o
  -9  15   8      116.61      124.55     68.20 o
  -7  15   8     1927.41     1855.01     80.10 o
  -5  15   8      418.52      290.17     30.56 o
  -3  15   8     2890.80     2950.22     81.79 o
  -1  15   8        2.24      -19.37     33.47 o
   1  15   8     1557.95     1689.90     59.38 o
   3  15   8       48.31       34.18     32.10 o
   5  15   8     1158.56     1148.92     65.25 o
   7  15   8      200.70      173.29     47.28 o
   9  15   8     1310.99     1227.16    100.31 o
  -6  16   8    20962.72    20362.93    609.16 o
  -4  16   8    21188.49    20834.54    507.97 o
  -2  16   8    17143.54    16753.97    406.62 o
   0  16   8    17399.10    17200.03    390.09 o
   2  16   8    32909.01    33467.18    638.27 o
   4  16   8    23271.15    23206.06    486.31 o
   6  16   8    16493.04    16445.50    391.26 o
  -5  17   8       30.72       41.21     71.14 o
  -3  17   8     1409.08     1232.58     83.50 o
  -1  17   8        9.74        2.30     44.14 o
   1  17   8     2412.35     2467.00    100.60 o
   3  17   8      228.07      208.92     51.00 o
   5  17   8     1047.44      961.67    100.24 o
   0   1   9     6301.68     6037.98     57.83 o
  -1   2   9     1038.06     1066.74     23.15 o
   1   2   9     9390.27    10137.21     91.70 o
  -2   3   9     1033.84      974.21     21.76 o
   0   3   9      199.99      193.10     12.94 o
   2   3   9      789.42      695.26     20.01 o
  -3   4   9    17762.18    17826.75    176.44 o
  -1   4   9      692.33      685.89     20.78 o
   1   4   9     1260.82     1143.27     22.60 o
   3   4   9        3.62        4.24     14.22 o
  -4   5   9     8858.89     9245.99    104.96 o
  -2   5   9        2.47      -13.01     13.01 o
   0   5   9      124.92      122.76     14.66 o
   2   5   9       58.50        7.17     10.87 o
   4   5   9     3017.43     3159.05     46.16 o
  -5   6   9     4199.28     4096.91     65.42 o
  -3   6   9    11074.01    11115.26    125.07 o
  -1   6   9      750.33      814.29     23.69 o
   1   6   9      873.58      931.52     27.53 o
   3   6   9        4.91      -14.25     16.93 o
   5   6   9      506.34      491.40     24.30 o
  -6   7   9      242.78      296.91     25.25 o
  -4   7   9    12166.97    12139.53    151.06 o
  -2   7   9     2641.04     2743.08     43.12 o
   0   7   9     9916.95    10462.48    131.08 o
   2   7   9     2051.14     1982.65     34.14 o
   4   7   9      449.62      479.69     33.23 o
   6   7   9     1052.17     1050.06     35.73 o
  -7   8   9     1110.91     1043.78     39.14 o
  -5   8   9     3489.61     3526.96     61.25 o
  -3   8   9     2009.73     1976.40     38.98 o
  -1   8   9      511.95      538.81     24.37 o
   1   8   9     4100.06     3935.77     59.63 o
   3   8   9     5145.00     4712.83    104.06 o
   5   8   9       79.60      126.79     23.78 o
   7   8   9      980.63      884.49     39.85 o
  -8   9   9     2660.66     2677.37     69.90 o
  -6   9   9      133.19       96.30     29.68 o
  -4   9   9      162.15      192.83     16.03 o
  -2   9   9      596.46      599.61     33.39 o
   0   9   9     1951.04     2031.03     40.97 o
   2   9   9      477.48      579.80     26.18 o
   4   9   9      565.56      563.65     18.70 o
   6   9   9     2555.19     2586.37     58.84 o
   8   9   9     1480.60     1460.92     53.38 o
  -9  10   9     1178.81     1228.37     59.72 o
  -7  10   9     1962.57     1845.63     61.96 o
  -5  10   9     6875.59     7081.84    122.67 o
  -3  10   9       32.37       44.55     16.87 o
  -1  10   9      194.41      167.00     20.69 o
   1  10   9        0.33       32.79     33.48 o
   3  10   9      552.84      704.28     31.54 o
   5  10   9     2222.67     2278.56     44.49 o
   7  10   9      556.05      466.69     38.06 o
   9  10   9      111.36       37.73     32.86 o
 -10  11   9       49.59      -12.83     33.80 o
  -8  11   9      250.76      274.78     42.68 o
  -6  11   9     2550.47     2441.60     62.17 o
  -4  11   9      306.05      273.36     26.80 o
  -2  11   9      871.49      827.88     33.19 o
   0  11   9     4485.41     4564.09     82.81 o
   2  11   9     2079.52     2255.42     53.71 o
   4  11   9      987.14      941.30     47.19 o
   6  11   9     1609.99     1673.19     50.87 o
   8  11   9      206.73      210.08     41.06 o
  10  11   9      946.00      872.42     52.79 o
 -11  12   9      955.08      977.76     56.85 o
  -9  12   9     1014.08      971.69     55.29 o
  -7  12   9      499.22      474.39     37.67 o
  -5  12   9      614.61      591.41     23.73 o
  -3  12   9     1641.74     1558.20     45.65 o
  -1  12   9     4288.61     4089.81     85.03 o
   1  12   9        3.84       20.11     25.93 o
   3  12   9     1773.30     1732.65     52.40 o
   5  12   9      309.14      313.59     42.30 o
   7  12   9      350.18      319.20     29.05 o
   9  12   9      656.36      710.05     60.00 o
  11  12   9        6.77      -27.35     36.08 o
 -10  13   9      728.87      520.61     54.69 o
  -8  13   9      337.70      324.94     41.43 o
  -6  13   9        9.07       24.42     19.59 o
  -4  13   9      148.92       84.67     24.53 o
  -2  13   9     2722.98     2808.50     69.71 o
   0  13   9      114.74      121.15     27.58 o
   2  13   9       79.46       36.25     27.87 o
   4  13   9     1635.65     1798.50     54.23 o
   6  13   9       81.88       85.61     34.34 o
   8  13   9      161.31      113.39     23.67 o
  10  13   9     1389.76     1307.18     77.10 o
  -9  14   9     1355.41     1150.46     73.67 o
  -7  14   9      793.57      683.20     36.27 o
  -5  14   9        0.46      -12.14     25.68 o
  -3  14   9      769.69      668.16     38.01 o
  -1  14   9     2130.26     1912.98     63.84 o
   1  14   9      746.60      807.30     44.58 o
   3  14   9      479.48      324.49     35.28 o
   5  14   9        0.34      -14.28     38.96 o
   7  14   9       35.76      125.42     49.21 o
   9  14   9      804.17      778.37     76.31 o
  -8  15   9      243.02      324.30     75.26 o
  -6  15   9       99.15       67.01     22.97 o
  -4  15   9      772.41      740.64     47.91 o
  -2  15   9      581.88      486.49     46.47 o
   0  15   9      924.22      913.03     50.95 o
   2  15   9      781.87      778.33     46.84 o
   4  15   9     3113.29     3220.51    102.75 o
   6  15   9      751.85      660.47     61.90 o
   8  15   9      269.10      271.61     73.09 o
  -7  16   9     1128.49     1121.39    107.21 o
  -5  16   9      214.29      188.53     43.24 o
  -3  16   9        0.53       -0.40     40.41 o
  -1  16   9      628.50      561.45     48.93 o
   1  16   9        2.94      -22.51     34.34 o
   3  16   9      755.19      727.51     55.52 o
   5  16   9      300.29      223.55     52.96 o
   7  16   9        0.97      -11.33     59.74 o
  -4  17   9      510.62      567.78     84.39 o
  -2  17   9       35.60        2.59     53.42 o
   0  17   9      713.67      832.01     65.90 o
   2  17   9     1802.95     1724.88     91.25 o
   4  17   9       37.85       19.82     66.91 o
   1   1  10    22075.02    22601.21    201.10 o
   0   2  10      334.94      364.00     20.95 o
   2   2  10    17429.11    16989.65    154.61 o
  -1   3  10    16794.81    17410.14    176.92 o
   1   3  10     7795.55     8094.51     93.28 o
   3   3  10    11448.03    11037.84    111.99 o
  -2   4  10      621.56      705.37     18.66 o
   0   4  10      194.36      221.23     12.95 o
   2   4  10     3375.02     3346.28     40.42 o
   4   4  10      244.44      259.20     26.38 o
  -3   5  10    29832.70    30024.86    313.45 o
  -1   5  10    13067.47    13315.81    129.43 o
   1   5  10     2873.09     2696.76     44.76 o
   3   5  10     7072.13     7268.00     81.10 o
   5   5  10    20782.02    21264.55    226.51 o
  -4   6  10      264.84      256.85     20.99 o
  -2   6  10      695.04      673.24     27.63 o
   0   6  10     3502.61     3396.15     46.76 o
   2   6  10     1117.29     1052.88     22.41 o
   4   6  10     3202.60     3320.18     55.06 o
   6   6  10     5505.12     5725.94     81.91 o
  -5   7  10    14691.84    14839.00    189.38 o
  -3   7  10     6360.71     6690.71     84.38 o
  -1   7  10     6020.88     6126.20     76.21 o
   1   7  10    23796.46    24820.52    265.93 o
   3   7  10    11779.99    12233.45    139.65 o
   5   7  10     4727.77     4728.43     72.29 o
   7   7  10     1003.00      974.97     37.64 o
  -6   8  10      117.10       61.01     24.26 o
  -4   8  10     2199.16     2209.89     52.99 o
  -2   8  10      807.40      741.15     23.25 o
   0   8  10      216.89      202.42     21.55 o
   2   8  10      396.87      415.01     28.27 o
   4   8  10     3086.31     3006.07     53.52 o
   6   8  10       14.17       35.70     28.70 o
   8   8  10     7031.19     7335.58    147.92 o
  -7   9  10    12601.87    12690.58    187.49 o
  -5   9  10    16497.43    16956.31    233.74 o
  -3   9  10     2482.28     2527.67     49.58 o
  -1   9  10    11305.73    11666.87    159.06 o
   1   9  10    16554.73    16570.62    212.92 o
   3   9  10    13853.26    14188.01    195.48 o
   5   9  10     7078.44     7172.09    109.62 o
   7   9  10     6577.53     6866.57    125.54 o
   9   9  10     5265.87     5543.49    125.04 o
  -8  10  10     2992.85     2913.11     81.13 o
  -6  10  10       38.64       72.55     27.27 o
  -4  10  10     4932.62     5046.89     79.47 o
  -2  10  10     1476.38     1350.34     51.10 o
   0  10  10     5509.42     5579.58    100.34 o
   2  10  10      500.62      436.42     24.49 o
   4  10  10      167.88      182.57     29.21 o
   6  10  10      337.72      302.29     24.34 o
   8  10  10      110.49      121.66     30.09 o
  10  10  10      394.11      381.94     42.13 o
  -9  11  10     5530.53     5633.88    144.05 o
  -7  11  10     6676.74     6822.92    139.04 o
  -5  11  10     6059.14     6209.17    115.82 o
  -3  11  10     2922.14     2923.58     69.53 o
  -1  11  10    10773.31    10991.74    178.69 o
   1  11  10     2257.06     2382.54     81.00 o
   3  11  10     2704.01     2887.23     69.19 o
   5  11  10    12333.25    12542.91    208.98 o
   7  11  10     9948.81    10428.80    173.81 o
   9  11  10     1691.26     1644.46     61.52 o
  11  11  10     1646.98     1619.83     93.42 o
 -10  12  10      627.47      514.73     52.90 o
  -8  12  10     1408.69     1525.56     62.45 o
  -6  12  10       13.97       10.36     21.84 o
  -4  12  10        0.29       22.80     23.69 o
  -2  12  10      182.06      111.59     27.84 o
   0  12  10       58.10       27.54     22.67 o
   2  12  10       28.15       22.71     26.94 o
   4  12  10      118.66      117.37     39.34 o
   6  12  10      104.05       62.34     34.81 o
   8  12  10     2142.45     2310.04     57.98 o
  10  12  10      489.23      461.63     47.50 o
  12  12  10     2479.98     2224.23    134.44 o
 -11  13  10     5102.11     4889.35    186.34 o
  -9  13  10     9470.24     9333.89    260.25 o
  -7  13  10     1917.23     1905.77     66.32 o
  -5  13  10     5511.42     5681.88    120.84 o
  -3  13  10     7643.16     7633.60    137.99 o
  -1  13  10    10731.25    10986.83    205.16 o
   1  13  10     3858.24     3839.97     91.16 o
   3  13  10     6564.24     6746.85    142.49 o
   5  13  10     4088.25     4492.12    114.72 o
   7  13  10     5542.19     5321.87    130.58 o
   9  13  10     7485.86     7708.90    186.89 o
  11  13  10     3974.90     3689.17    208.23 o
  -8  14  10      133.59      161.55     60.61 o
  -6  14  10      300.78      194.24     56.33 o
  -4  14  10     1896.26     1891.01     91.38 o
  -2  14  10      246.85      212.36     34.15 o
   0  14  10     5786.06     5930.38    131.83 o
   2  14  10      295.00      375.44     36.11 o
   4  14  10      847.22      769.68     59.64 o
   6  14  10     1326.62     1304.10     72.13 o
   8  14  10        0.28      -23.19     59.87 o
  -7  15  10     2757.58     2478.12    123.70 o
  -5  15  10     4563.95     4164.07    177.26 o
  -3  15  10     3033.94     2991.53     99.50 o
  -1  15  10     4490.12     4519.34    127.81 o
   1  15  10     4122.74     4038.19    117.39 o
   3  15  10     9446.07     9855.97    219.89 o
   5  15  10      885.97      757.02     63.30 o
   7  15  10     1346.33     1218.45     84.85 o
  -6  16  10     1081.43      905.40     87.46 o
  -4  16  10       78.36       96.73     65.93 o
  -2  16  10      265.60      240.54     48.05 o
   0  16  10      212.78      148.48     45.62 o
   2  16  10      251.55      204.62     43.39 o
   4  16  10      665.64      656.81     62.38 o
   6  16  10     1854.61     1694.67     98.96 o
  -1  17  10     3237.66     3102.89    142.19 o
   1  17  10     2898.98     2507.30    136.04 o
   0   1  11       50.23       55.68     14.00 o
  -1   2  11     4538.45     4631.10     51.33 o
   1   2  11     1908.44     2084.22     29.54 o
  -2   3  11      175.94      158.23     16.18 o
   0   3  11     1626.80     1540.76     27.74 o
   2   3  11       71.43       39.19     14.12 o
  -3   4  11     5215.26     5195.85     64.97 o
  -1   4  11     3486.04     3977.10     46.55 o
   1   4  11     2623.34     2368.28     34.03 o
   3   4  11      662.74      697.78     20.38 o
  -4   5  11     1815.90     1916.11     39.21 o
  -2   5  11    11916.09    12397.67    124.11 o
   0   5  11     1947.88     1925.43     29.34 o
   2   5  11     2774.54     2812.45     36.99 o
   4   5  11       62.57       41.76     18.84 o
  -5   6  11      689.91      701.00     32.69 o
  -3   6  11     3698.16     3679.12     55.41 o
  -1   6  11     1899.13     1980.89     33.37 o
   1   6  11      293.07      272.39     17.04 o
   3   6  11      591.05      607.85     19.36 o
   5   6  11     2956.62     3125.04     55.14 o
  -6   7  11      389.92      331.77     26.75 o
  -4   7  11      655.68      662.35     27.85 o
  -2   7  11     3796.12     4015.78     59.06 o
   0   7  11     1864.89     1936.80     35.50 o
   2   7  11     2914.18     2718.94     41.47 o
   4   7  11      628.63      626.97     25.39 o
   6   7  11        1.76      -22.25     22.25 o
  -7   8  11     1311.41     1243.86     40.77 o
  -5   8  11      559.28      523.80     29.60 o
  -3   8  11     2230.36     2086.89     40.33 o
  -1   8  11      108.31      106.96     21.91 o
   1   8  11     5523.61     5814.94     80.61 o
   3   8  11     1226.64     1235.40     36.66 o
   5   8  11      662.39      638.97     33.22 o
   7   8  11      375.34      330.03     28.09 o
  -8   9  11      637.47      645.99     40.44 o
  -6   9  11     4243.68     4136.54     81.30 o
  -4   9  11       91.33       78.47     23.09 o
  -2   9  11     4063.04     3872.16     68.14 o
   0   9  11      145.64      132.10     20.05 o
   2   9  11     4066.63     4102.38     73.86 o
   4   9  11       11.23       24.89     19.28 o
   6   9  11        9.26       16.67     26.30 o
   8   9  11      242.14      205.96     33.67 o
  -9  10  11      107.17       72.31     38.60 o
  -7  10  11     2610.88     2651.05     75.53 o
  -5  10  11      376.42      342.98     28.73 o
  -3  10  11     2110.99     2101.08     57.62 o
  -1  10  11      813.69      733.36     34.75 o
   1  10  11      465.88      453.03     26.78 o
   3  10  11     1984.54     1999.05     57.87 o
   5  10  11     1442.56     1349.86     35.50 o
   7  10  11     1228.59     1318.33     56.37 o
   9  10  11     1222.22     1352.43     57.18 o
 -10  11  11      564.79      458.90     55.73 o
  -8  11  11      863.08      817.96     54.70 o
  -6  11  11       91.62       34.67     25.92 o
  -4  11  11      210.05      198.45     44.07 o
  -2  11  11      477.32      472.78     42.91 o
   0  11  11       79.21       80.44     26.27 o
   2  11  11      805.34      770.25     36.08 o
   4  11  11      543.92      431.59     32.51 o
   6  11  11     3406.38     3534.61     75.44 o
   8  11  11        2.31       -9.91     24.96 o
  10  11  11      694.40      676.72     45.78 o
 -11  12  11      467.84      501.81     71.20 o
  -9  12  11     1093.93     1040.18     70.55 o
  -7  12  11      109.68      110.91     31.75 o
  -5  12  11       58.60       11.28     39.22 o
  -3  12  11      314.55      318.33     34.14 o
  -1  12  11     1762.33     1844.35     55.65 o
   1  12  11      157.39      188.75     31.73 o
   3  12  11      503.68      493.93     34.12 o
   5  12  11     1107.16     1105.22     43.05 o
   7  12  11      493.60      469.05     42.29 o
   9  12  11      102.59       51.23     36.13 o
  11  12  11      355.31      383.73     83.55 o
 -10  13  11     1103.48      952.52     88.03 o
  -8  13  11      944.28      954.91     60.72 o
  -6  13  11      843.86      795.47     57.51 o
  -4  13  11      586.59      496.77     38.96 o
  -2  13  11      826.92      724.61     42.50 o
   0  13  11      975.69      875.96     52.50 o
   2  13  11      340.23      252.03     36.23 o
   4  13  11       17.79      100.93     40.34 o
   6  13  11        0.41      -13.28     45.98 o
   8  13  11       86.30       93.03     34.99 o
  10  13  11     1415.44     1350.13    109.78 o
  -9  14  11      315.73      248.27     90.69 o
  -7  14  11      617.04      458.94     67.61 o
  -5  14  11        1.50       -5.84     48.93 o
  -3  14  11       47.04       66.04     33.98 o
  -1  14  11        9.89       12.62     33.76 o
   1  14  11      453.77      401.12     53.15 o
   3  14  11     2155.92     2180.23     99.57 o
   5  14  11      185.30      116.78     47.73 o
   7  14  11     1082.98     1036.72     79.97 o
   9  14  11      239.43      231.23    100.80 o
  -6  15  11        6.91       71.80     57.24 o
  -4  15  11      210.78      166.57     43.18 o
  -2  15  11        9.35      -19.29     39.88 o
   0  15  11       70.51       97.05     40.97 o
   2  15  11     1017.66      979.71     59.79 o
   4  15  11      481.41      402.75     61.34 o
   6  15  11     1243.90     1245.17     89.04 o
  -3  16  11      673.27      618.04     88.11 o
  -1  16  11      211.09      184.21     52.50 o
   1  16  11       24.06        3.89     53.91 o
   3  16  11      479.91      529.59     78.58 o
   0   0  12    47392.63    47438.88    865.52 o
   1   1  12     3479.59     3659.78     45.62 o
   0   2  12    45562.00    46211.68    399.94 o
   2   2  12    47995.82    48740.16    444.59 o
  -1   3  12     2926.97     2831.89     40.78 o
   1   3  12      120.52       88.89     16.39 o
   3   3  12      347.50      305.66     18.98 o
  -2   4  12    29442.63    29394.87    265.60 o
   0   4  12    24312.07    24236.17    221.08 o
   2   4  12    31422.22    31191.15    285.02 o
   4   4  12    46043.53    46472.67    455.89 o
  -3   5  12        0.14      -16.40     16.40 o
  -1   5  12     4790.80     4879.06     58.97 o
   1   5  12      273.13      295.62     17.09 o
   3   5  12     8463.95     8506.53     93.42 o
   5   5  12      724.48      731.48     30.22 o
  -4   6  12    54894.82    56078.58    631.26 o
  -2   6  12    35364.47    35952.02    364.58 o
   0   6  12    33814.11    33907.54    332.35 o
   2   6  12    31284.31    31313.94    302.50 o
   4   6  12    19462.35    19785.44    222.55 o
   6   6  12    16185.46    16183.97    204.43 o
  -5   7  12     3951.98     4003.93     68.19 o
  -3   7  12      637.03      664.69     28.82 o
  -1   7  12     4729.33     4665.44     62.83 o
   1   7  12        5.86       -2.23     20.37 o
   3   7  12        1.23        4.68     19.58 o
   5   7  12      201.79      143.42     29.66 o
   7   7  12      458.29      454.20     30.92 o
  -6   8  12    23791.22    24169.40    337.21 o
  -4   8  12    24049.29    24938.85    298.11 o
  -2   8  12    17420.89    17940.22    196.60 o
   0   8  12    35722.00    36552.54    427.61 o
   2   8  12    29929.72    30359.63    337.55 o
   4   8  12    30676.32    31626.66    418.52 o
   6   8  12    16824.54    17319.99    242.59 o
   8   8  12    21086.86    21593.80    333.08 o
  -7   9  12        6.72      -26.15     26.15 o
  -5   9  12     7825.96     7964.40    118.46 o
  -3   9  12     1728.84     1616.80     40.06 o
  -1   9  12     2739.80     2801.99     56.05 o
   1   9  12     2079.21     2007.29     43.62 o
   3   9  12     1059.90     1089.32     31.06 o
   5   9  12      565.04      583.30     33.06 o
   7   9  12     3302.71     3376.98     82.31 o
   9   9  12        0.78      -15.04     34.48 o
  -8  10  12    19855.86    20193.21    323.34 o
  -6  10  12    18043.69    17943.82    298.40 o
  -4  10  12    19721.71    20054.36    314.95 o
  -2  10  12    12417.33    12409.29    182.71 o
   0  10  12    27726.15    29084.77    379.81 o
   2  10  12    18553.44    19414.38    282.94 o
   4  10  12    25756.91    26296.70    422.31 o
   6  10  12    18007.88    18165.14    290.61 o
   8  10  12    10988.83    10913.92    206.48 o
  10  10  12    11212.76    11375.14    262.71 o
  -9  11  12        8.73       41.71     45.96 o
  -7  11  12     3509.76     3591.62     93.36 o
  -5  11  12      131.62      133.46     30.09 o
  -3  11  12     2992.73     2912.32     75.82 o
  -1  11  12      430.08      417.71     32.26 o
   1  11  12       83.72       29.16     26.54 o
   3  11  12      243.15      253.09     38.31 o
   5  11  12       17.06       11.69     28.98 o
   7  11  12       18.47        3.17     22.30 o
   9  11  12      513.77      437.67     40.64 o
  11  11  12      402.14      377.83     57.58 o
 -10  12  12    12239.39    12245.81    477.79 o
  -8  12  12    11672.41    11556.19    273.67 o
  -6  12  12    15349.61    15578.88    310.51 o
  -4  12  12    14593.79    14281.03    264.58 o
  -2  12  12    22100.35    22505.56    390.86 o
   0  12  12    18335.40    18922.86    341.50 o
   2  12  12    10628.92    11312.66    216.66 o
   4  12  12    18077.07    18780.38    343.03 o
   6  12  12    15730.92    15906.37    337.21 o
   8  12  12    15404.29    15619.75    319.18 o
  10  12  12     7476.75     7223.49    277.53 o
  -9  13  12       11.15      -21.21     82.34 o
  -7  13  12      400.58      331.97     55.29 o
  -5  13  12        0.03      -45.39     48.20 o
  -3  13  12      530.42      512.40     38.79 o
  -1  13  12      380.09      307.06     38.98 o
   1  13  12      206.46      132.54     35.86 o
   3  13  12     1877.75     1652.67     69.82 o
   5  13  12     2265.80     2525.33     93.45 o
   7  13  12        2.82       34.44     46.75 o
   9  13  12     2266.04     2124.40    117.02 o
  -8  14  12     7581.46     7114.99    310.05 o
  -6  14  12    11763.19    11970.88    397.32 o
  -4  14  12    11787.78    11847.93    267.81 o
  -2  14  12    14114.73    14568.35    312.88 o
   0  14  12    13378.28    13592.51    302.60 o
   2  14  12    11655.28    11993.32    257.46 o
   4  14  12    11535.30    11740.42    289.40 o
   6  14  12     7912.83     7507.01    218.96 o
   8  14  12    12904.11    13056.72    453.76 o
  -5  15  12       14.79        6.74     60.68 o
  -3  15  12     4392.92     4816.67    167.09 o
  -1  15  12        9.92       47.08     50.18 o
   1  15  12      925.96      947.20     62.46 o
   3  15  12      111.73      -51.51     57.85 o
   5  15  12       50.60       52.77     58.03 o
  -2  16  12     8084.65     7514.06    296.91 o
   0  16  12    10483.72    10265.37    388.55 o
   2  16  12    13120.48    13191.96    400.05 o
   0   1  13     8377.34     8558.84     91.01 o
  -1   2  13     8873.31     9225.24     97.97 o
   1   2  13     9481.66    10171.71    101.94 o
  -2   3  13     6207.59     6295.29     71.62 o
   0   3  13       73.73       68.67     16.16 o
   2   3  13     2471.18     2551.75     40.43 o
  -3   4  13    17524.15    18290.54    184.15 o
  -1   4  13      175.32      231.84     17.66 o
   1   4  13      111.40      144.71     20.85 o
   3   4  13     1298.85     1300.07     32.17 o
  -4   5  13     6932.79     7336.87     92.69 o
  -2   5  13    10035.66    10486.72    114.96 o
   0   5  13      663.09      652.51     20.94 o
   2   5  13     1747.01     1668.60     29.45 o
   4   5  13     2959.85     3119.93     48.95 o
  -5   6  13     1760.41     1693.45     45.14 o
  -3   6  13    12664.21    13128.79    160.41 o
  -1   6  13     4612.29     4707.71     60.66 o
   1   6  13     3331.05     3313.08     46.21 o
   3   6  13     6326.79     6269.99     81.81 o
   5   6  13      304.74      296.42     29.22 o
  -6   7  13     1663.24     1589.37     47.87 o
  -4   7  13    14359.69    14867.53    179.84 o
  -2   7  13      746.01      752.99     31.74 o
   0   7  13     7396.12     7608.12     92.32 o
   2   7  13    10436.33    11238.31    130.67 o
   4   7  13      274.22      242.69     24.22 o
   6   7  13       28.62       23.63     26.07 o
  -7   8  13     2077.42     2065.14     61.95 o
  -5   8  13     5086.81     5079.70     97.10 o
  -3   8  13      345.79      334.30     27.22 o
  -1   8  13       19.93       12.98     20.47 o
   1   8  13     9039.75     9388.71    119.66 o
   3   8  13     8711.14     8845.89    130.06 o
   5   8  13       39.21      129.42     26.71 o
   7   8  13     1155.49     1104.40     43.59 o
  -8   9  13     3946.80     3844.68     86.75 o
  -6   9  13     3793.81     3730.20     80.42 o
  -4   9  13        3.44       -4.11     23.67 o
  -2   9  13        2.61       12.22     20.69 o
   0   9  13     3759.93     4008.37     72.09 o
   2   9  13     7243.19     7439.76    107.88 o
   4   9  13     3200.41     3098.52     67.95 o
   6   9  13     3377.23     3480.78     85.64 o
   8   9  13     2219.08     2230.78     86.17 o
  -9  10  13      124.29       73.49     36.75 o
  -7  10  13     8761.85     9003.04    181.82 o
  -5  10  13     6048.80     6148.90    115.27 o
  -3  10  13      233.16      204.26     26.21 o
  -1  10  13     3003.14     3112.92     62.58 o
   1  10  13     1656.31     1649.26     44.20 o
   3  10  13      427.99      451.91     35.09 o
   5  10  13     5156.16     5188.22     96.73 o
   7  10  13     1016.67      965.51     46.13 o
   9  10  13        4.72       16.34     38.37 o
 -10  11  13      120.57        4.68     47.87 o
  -8  11  13     4103.18     4048.12    104.42 o
  -6  11  13     2296.54     2206.07     62.60 o
  -4  11  13     1602.74     1562.36     59.61 o
  -2  11  13     7294.39     7452.50    132.42 o
   0  11  13     2772.84     2770.82     66.95 o
   2  11  13        1.84       16.98     17.51 o
   4  11  13     1065.93     1043.78     50.09 o
   6  11  13     9264.35     9620.27    197.58 o
   8  11  13     2085.69     1931.10     82.67 o
  10  11  13       11.01       -2.75     43.98 o
  -9  12  13     1982.72     1800.49    110.04 o
  -7  12  13      584.02      517.31     45.28 o
  -5  12  13       79.80       57.54     41.06 o
  -3  12  13     1770.98     1659.41     58.49 o
  -1  12  13     5261.16     5344.29    105.29 o
   1  12  13     1551.66     1485.22     61.98 o
   3  12  13       51.64       43.18     42.33 o
   5  12  13     5052.81     5290.23    130.51 o
   7  12  13     2736.61     2586.11     94.63 o
   9  12  13     1881.18     1854.18    109.78 o
  -8  13  13      900.25      690.45     76.77 o
  -6  13  13       12.66      -23.85     57.46 o
  -4  13  13     1620.72     1452.32     74.02 o
  -2  13  13     3663.14     3746.75     97.33 o
   0  13  13     2002.26     1873.65     77.36 o
   2  13  13      851.35      900.30     40.58 o
   4  13  13     2368.76     2389.57     95.79 o
   6  13  13      597.10      559.27     68.51 o
   8  13  13      411.48      207.65     70.13 o
  -7  14  13     1452.73     1284.89    104.34 o
  -5  14  13       60.43      104.60     58.28 o
  -3  14  13     1373.78     1245.57    104.13 o
  -1  14  13     1390.85     1361.12     67.58 o
   1  14  13     1575.62     1584.22     69.96 o
   3  14  13      801.54      789.75     71.26 o
   5  14  13       56.95        1.56     55.49 o
   7  14  13       28.73       50.18     73.63 o
  -4  15  13     2194.40     1810.78    137.28 o
  -2  15  13      693.15      469.31    131.08 o
   0  15  13        8.65        1.47     58.41 o
   2  15  13     4914.68     4642.02    159.98 o
   4  15  13     2077.82     1898.93    114.16 o
   1   1  14    82698.35    84148.12    794.07 o
   0   2  14       88.22      149.42     19.52 o
   2   2  14     8749.16     8857.55     99.93 o
  -1   3  14    55887.82    55513.66    535.89 o
   1   3  14    86920.26    89395.21    864.85 o
   3   3  14   101422.32   103342.12   1060.01 o
  -2   4  14       42.06       -2.66     13.84 o
   0   4  14      149.12       96.87     16.42 o
   2   4  14     1875.96     1847.93     36.32 o
   4   4  14      601.63      575.92     23.14 o
  -3   5  14    70628.52    72092.45    791.61 o
  -1   5  14    49020.82    48974.87    475.15 o
   1   5  14    59959.54    60453.91    619.02 o
   3   5  14    35513.60    35315.64    375.30 o
   5   5  14    66218.27    67919.19    823.30 o
  -4   6  14      365.99      345.47     27.89 o
  -2   6  14     1027.87      965.53     31.67 o
   0   6  14     2411.40     2328.74     43.22 o
   2   6  14     2948.10     2829.73     45.06 o
   4   6  14      196.60      202.79     24.11 o
   6   6  14     2851.32     2856.54     61.32 o
  -5   7  14    44993.73    44665.65    616.69 o
  -3   7  14    62656.93    65301.65    841.78 o
  -1   7  14    62032.67    63475.17    717.83 o
   1   7  14    72501.01    74731.18    754.28 o
   3   7  14    56667.01    58286.52    674.35 o
   5   7  14    51382.02    53008.24    693.93 o
   7   7  14    44249.08    45727.34    691.26 o
  -6   8  14        0.40      -16.64     26.43 o
  -4   8  14      625.25      658.61     36.65 o
  -2   8  14      996.65      900.95     36.06 o
   0   8  14       53.36       16.82     18.02 o
   2   8  14      307.16      274.01     24.63 o
   4   8  14     1776.73     1799.52     49.92 o
   6   8  14      714.73      650.12     36.48 o
   8   8  14     3862.03     4077.60     90.70 o
  -7   9  14    30492.22    30221.76    494.09 o
  -5   9  14    40707.96    41140.43    633.15 o
  -3   9  14    35409.17    36077.54    497.00 o
  -1   9  14    39607.14    40262.13    565.25 o
   1   9  14    55568.09    56720.93    696.70 o
   3   9  14    36133.03    36754.94    548.78 o
   5   9  14    40242.99    40156.16    658.84 o
   7   9  14    30308.20    30826.28    503.75 o
   9   9  14    29203.75    29553.10    663.73 o
  -8  10  14      942.86      867.11     47.58 o
  -6  10  14       54.90      -13.43     30.50 o
  -4  10  14     3897.44     4181.10    103.38 o
  -2  10  14       75.69       27.79     24.99 o
   0  10  14     3469.04     3672.92     71.54 o
   2  10  14       76.58       47.77     27.37 o
   4  10  14      432.37      448.52     42.36 o
   6  10  14      745.40      746.98     41.55 o
   8  10  14       31.19        4.52     38.56 o
  10  10  14      170.36      198.19     56.34 o
  -9  11  14    31060.54    33351.27    920.42 o
  -7  11  14    26446.83    26677.55    535.99 o
  -5  11  14    40941.72    41825.73    655.90 o
  -3  11  14    33743.28    34118.12    571.94 o
  -1  11  14    37619.67    38740.43    589.27 o
   1  11  14    31786.02    33647.41    491.86 o
   3  11  14    42221.05    44337.73    786.76 o
   5  11  14    37003.13    37688.88    703.31 o
   7  11  14    22766.63    22072.38    507.11 o
   9  11  14    24205.67    23998.43    678.97 o
  -8  12  14     1242.71     1214.24     81.91 o
  -6  12  14       70.21       78.98     64.03 o
  -4  12  14       45.81        9.17     41.07 o
  -2  12  14        1.65       26.48     30.93 o
   0  12  14       46.17       48.60     36.39 o
   2  12  14      147.30      107.72     24.07 o
   4  12  14      168.16      197.29     36.95 o
   6  12  14       76.89       80.37     43.70 o
   8  12  14     1587.54     1559.83    103.02 o
  -7  13  14    19231.37    18649.69    563.35 o
  -5  13  14    24722.28    24932.31    692.33 o
  -3  13  14    24628.64    24775.32    536.41 o
  -1  13  14    28122.52    28149.18    517.92 o
   1  13  14    26087.70    27670.79    518.07 o
   3  13  14    25216.01    26594.52    632.18 o
   5  13  14    24426.11    25012.95    644.00 o
   7  13  14    25747.47    26020.26    910.40 o
  -4  14  14     2453.80     2377.42    141.51 o
  -2  14  14      453.56      509.38     56.49 o
   0  14  14     3386.46     3474.66    117.40 o
   2  14  14      226.28      213.52     58.79 o
   4  14  14      770.81      740.70     81.75 o
  -1  15  14    24848.27    23967.24    865.75 o
   1  15  14    24370.79    24803.47    688.41 o
   0   1  15     9667.62    10204.17    114.55 o
  -1   2  15     1782.08     1847.78     37.92 o
   1   2  15     6711.27     7051.90     85.57 o
  -2   3  15     5729.92     5773.50     76.29 o
   0   3  15     1477.66     1468.14     34.75 o
   2   3  15       60.68        4.42     20.87 o
  -3   4  15    13864.38    14411.49    171.94 o
  -1   4  15     3166.01     3111.75     47.75 o
   1   4  15        2.98      -15.90     16.83 o
   3   4  15     1771.84     1714.35     33.56 o
  -4   5  15    10658.67    10869.06    131.70 o
  -2   5  15     6228.55     6503.04     88.06 o
   0   5  15     1160.83     1148.65     30.75 o
   2   5  15      597.73      600.74     28.37 o
   4   5  15     4567.83     4631.64     70.35 o
  -5   6  15      717.76      682.30     33.53 o
  -3   6  15     8652.17     8962.78    121.82 o
  -1   6  15      589.03      589.60     27.16 o
   1   6  15     2829.50     2867.63     46.40 o
   3   6  15     3196.28     3203.16     55.34 o
   5   6  15       92.41       73.08     27.02 o
  -6   7  15     3119.31     3160.40     71.96 o
  -4   7  15     4156.80     4080.64     77.27 o
  -2   7  15      310.87      294.89     26.72 o
   0   7  15     4408.37     4553.41     69.30 o
   2   7  15     7549.11     7701.03    106.76 o
   4   7  15     1167.34     1076.45     40.10 o
   6   7  15      808.63      733.62     35.78 o
  -7   8  15     3580.36     3755.36     88.88 o
  -5   8  15     2607.72     2522.12     66.09 o
  -3   8  15      113.13       84.03     26.65 o
  -1   8  15     4528.22     4506.55     78.36 o
   1   8  15    10156.20    10837.03    151.42 o
   3   8  15     7026.50     7261.90    113.97 o
   5   8  15       79.27       65.18     28.87 o
   7   8  15       14.54       23.16     28.64 o
  -8   9  15     2645.65     2504.29     80.54 o
  -6   9  15     6311.27     6402.85    123.95 o
  -4   9  15     1840.99     1747.58     52.18 o
  -2   9  15        4.91      -21.21     21.21 o
   0   9  15     1451.53     1520.54     45.65 o
   2   9  15     4398.99     4294.02     78.74 o
   4   9  15      622.48      579.02     37.49 o
   6   9  15     1757.12     1749.09     61.83 o
   8   9  15        3.15      -32.50     35.26 o
  -9  10  15     1201.43     1097.25     97.45 o
  -7  10  15     5650.26     5687.84    129.22 o
  -5  10  15     2309.13     2332.53     67.40 o
  -3  10  15      523.47      499.32     46.85 o
  -1  10  15      793.00      779.69     49.39 o
   1  10  15     1323.14     1276.79     40.90 o
   3  10  15     1203.79     1130.53     54.23 o
   5  10  15     6102.58     6372.57    137.20 o
   7  10  15     7192.14     7430.20    185.57 o
   9  10  15      175.29       94.02     49.72 o
  -8  11  15      318.31      205.21     50.59 o
  -6  11  15     3770.80     3405.67    117.99 o
  -4  11  15      607.72      517.70     50.66 o
  -2  11  15     2200.19     2091.41     65.32 o
   0  11  15     4439.19     4286.32     83.17 o
   2  11  15      472.34      439.65     39.65 o
   4  11  15     1341.17     1369.14     74.81 o
   6  11  15     5850.24     5806.84    163.74 o
   8  11  15     1207.51     1180.62     87.00 o
  -7  12  15      657.18      546.45     80.41 o
  -5  12  15       36.44       28.63     63.18 o
  -3  12  15     6549.55     6816.77    159.60 o
  -1  12  15     5211.00     5503.83    127.33 o
   1  12  15      290.26      205.63     31.07 o
   3  12  15      175.33      197.99     36.85 o
   5  12  15     1895.62     1829.87    100.56 o
   7  12  15     2568.68     2345.01    131.45 o
  -6  13  15      515.90      337.87     82.77 o
  -4  13  15       53.18       56.99     52.62 o
  -2  13  15     3550.20     3523.46    114.88 o
   0  13  15     1071.18      960.96     62.52 o
   2  13  15       25.94      -31.09     58.50 o
   4  13  15      255.79      208.25     77.47 o
   6  13  15      487.96      303.46     76.84 o
  -3  14  15     1170.37      952.72     83.98 o
  -1  14  15      937.46      695.19     87.90 o
   1  14  15     1997.30     1979.31    108.68 o
   3  14  15     4991.69     4824.86    192.09 o
   0   0  16     8166.00     7806.27    196.51 o
   1   1  16      613.07      582.55     27.32 o
   0   2  16    17295.89    17392.54    212.78 o
   2   2  16    29752.45    30870.74    341.97 o
  -1   3  16     2839.74     2951.26     51.68 o
   1   3  16       47.04       31.58     22.92 o
   3   3  16       67.10       48.53     21.59 o
  -2   4  16     8232.66     8199.33    104.77 o
   0   4  16     7980.74     8039.91    102.21 o
   2   4  16    15782.94    16098.91    186.80 o
   4   4  16    15778.57    15997.27    199.37 o
  -3   5  16      132.23      110.78     21.85 o
  -1   5  16     2092.16     2127.70     41.24 o
   1   5  16       87.61       83.33     20.47 o
   3   5  16     1756.47     1638.19     38.06 o
   5   5  16     1420.21     1349.35     42.90 o
  -4   6  16    19733.72    19591.54    280.74 o
  -2   6  16    13279.85    13515.76    172.03 o
   0   6  16    18053.34    18584.28    234.11 o
   2   6  16    13847.68    13526.70    166.26 o
   4   6  16     7774.20     7784.09    112.78 o
   6   6  16    12795.69    12993.01    192.59 o
  -5   7  16     2083.44     2034.82     58.81 o
  -3   7  16      257.69      230.57     29.69 o
  -1   7  16     1236.91     1124.69     37.56 o
   1   7  16       59.17       27.51     20.82 o
   3   7  16      386.46      383.00     24.95 o
   5   7  16        0.94      -16.77     26.36 o
   7   7  16      424.29      373.07     41.40 o
  -6   8  16     7140.38     6974.54    132.07 o
  -4   8  16     7700.18     7848.69    143.61 o
  -2   8  16    12889.12    13019.55    205.29 o
   0   8  16    15888.49    16092.43    221.95 o
   2   8  16     7241.50     7027.82    113.42 o
   4   8  16    10624.36    11005.31    183.68 o
   6   8  16    14608.35    14753.38    276.29 o
   8   8  16     8234.15     8275.78    171.68 o
  -7   9  16       75.47       75.31     34.59 o
  -5   9  16     1122.23      920.97     46.15 o
  -3   9  16      102.32       95.95     33.41 o
  -1   9  16     2495.31     2530.76     62.31 o
   1   9  16      133.97      130.43     24.15 o
   3   9  16     2260.90     2289.92     63.29 o
   5   9  16      993.06      952.36     54.72 o
   7   9  16      826.44      751.39     51.85 o
   9   9  16        7.26       34.63     47.86 o
  -8  10  16     8673.02     8481.61    249.11 o
  -6  10  16     5094.90     4712.96    120.57 o
  -4  10  16    14865.55    14564.13    314.77 o
  -2  10  16     4843.52     4746.52    103.72 o
   0  10  16     8919.59     9145.91    143.20 o
   2  10  16    12257.35    12773.42    198.43 o
   4  10  16    11111.63    11009.75    223.62 o
   6  10  16     5149.00     4689.27    139.68 o
   8  10  16     3540.61     3055.61    145.33 o
  -7  11  16     1998.57     1981.49    113.91 o
  -5  11  16      666.33      617.74     66.86 o
  -3  11  16      467.09      445.45     52.50 o
  -1  11  16      302.69      313.02     32.78 o
   1  11  16        8.37       57.14     25.55 o
   3  11  16       20.79       14.59     38.77 o
   5  11  16      107.46      127.00     53.29 o
   7  11  16       21.33      -70.82     70.82 o
  -6  12  16     9778.67     9357.62    346.25 o
  -4  12  16     6192.97     6034.22    235.48 o
  -2  12  16     8586.31     7977.16    222.58 o
   0  12  16     6009.45     5848.55    145.83 o
   2  12  16     9754.92    10454.23    278.57 o
   4  12  16     9446.76     9540.52    299.86 o
   6  12  16     5410.15     5047.10    263.07 o
  -3  13  16        4.13      -26.38     48.91 o
  -1  13  16      356.43      319.62     79.44 o
   1  13  16     1590.12     1891.23    123.32 o
   3  13  16      418.52      266.12     64.26 o
   0   1  17     2800.67     2805.78     53.59 o
  -1   2  17      277.12      271.09     26.98 o
   1   2  17      468.50      447.16     28.45 o
  -2   3  17       40.92        3.20     22.49 o
   0   3  17     3240.43     3124.29     59.31 o
   2   3  17      295.88      254.83     27.30 o
  -3   4  17     3088.15     3149.10     62.19 o
  -1   4  17       87.78       97.05     19.97 o
   1   4  17     1335.74     1300.32     38.21 o
   3   4  17       18.38       23.85     15.51 o
  -4   5  17      240.04      220.36     25.14 o
  -2   5  17     1350.22     1307.20     39.51 o
   0   5  17       63.93       65.97     19.58 o
   2   5  17     1775.48     1636.66     50.74 o
   4   5  17      352.22      355.19     27.77 o
  -5   6  17      220.65      173.27     32.11 o
  -3   6  17       46.92       52.76     24.66 o
  -1   6  17      112.37      114.20     25.10 o
   1   6  17       86.84       77.08     20.64 o
   3   6  17     1119.57     1076.52     36.61 o
   5   6  17      456.72      475.57     35.83 o
  -6   7  17      170.45      147.41     33.52 o
  -4   7  17        8.57       12.71     32.16 o
  -2   7  17        1.12      -10.72     25.67 o
   0   7  17      163.09      164.56     22.47 o
   2   7  17       79.89       24.78     21.87 o
   4   7  17      870.24      845.61     41.23 o
   6   7  17     2565.02     2560.00     67.72 o
  -7   8  17       71.92       87.93     38.18 o
  -5   8  17      305.33      261.89     40.12 o
  -3   8  17      233.79      200.45     33.99 o
  -1   8  17      352.34      330.18     30.79 o
   1   8  17      430.48      471.21     36.33 o
   3   8  17      346.20      373.96     34.95 o
   5   8  17     1987.86     1896.73     61.89 o
   7   8  17       14.90        8.58     41.56 o
  -8   9  17       72.41       67.72     46.13 o
  -6   9  17     1203.53     1224.70     62.52 o
  -4   9  17      665.08      432.63     40.58 o
  -2   9  17     1542.90     1557.13     55.50 o
   0   9  17      239.84      222.57     30.92 o
   2   9  17     2345.80     2176.73     61.84 o
   4   9  17      390.71      441.39     40.92 o
   6   9  17       80.00       56.26     39.32 o
   8   9  17        4.03       19.30     61.32 o
  -7  10  17      370.18      262.96     58.08 o
  -5  10  17      634.61      488.35     51.61 o
  -3  10  17      661.22      553.32     47.43 o
  -1  10  17      277.22      297.24     33.12 o
   1  10  17      125.47      124.74     27.76 o
   3  10  17      104.62       99.07     38.74 o
   5  10  17     1011.27      879.88     74.24 o
   7  10  17       12.94      -24.00     58.92 o
  -6  11  17       20.91       88.44     63.55 o
  -4  11  17      100.42       69.58     64.83 o
  -2  11  17      961.30      846.56     64.24 o
   0  11  17      708.39      560.37     37.34 o
   2  11  17     1393.32     1386.95     78.19 o
   4  11  17        3.23       21.35     57.28 o
   6  11  17      437.20      332.48     82.81 o
  -3  12  17      188.09      173.73     57.95 o
  -1  12  17      232.78      171.45     55.66 o
   1  12  17      187.91      180.86     69.10 o
   3  12  17      486.56      313.54     68.92 o
   1   1  18     6843.56     6900.56    105.01 o
   0   2  18      556.56      537.57     32.73 o
   2   2  18      957.37      863.45     40.17 o
  -1   3  18     2635.67     2590.21     60.65 o
   1   3  18    11864.29    12759.49    181.61 o
   3   3  18    10196.67     9769.58    152.55 o
  -2   4  18       98.30       68.36     20.11 o
   0   4  18      124.37       91.41     24.73 o
   2   4  18       68.87       41.11     25.38 o
   4   4  18      992.32      919.82     37.37 o
  -3   5  18     4283.59     3930.64     91.41 o
  -1   5  18     5072.49     5183.83     94.25 o
   1   5  18     7102.93     7435.91    118.99 o
   3   5  18     3307.89     3585.66     68.29 o
   5   5  18     7058.36     7286.13    150.98 o
  -4   6  18     1244.69     1246.51     51.04 o
  -2   6  18      146.90      154.32     28.37 o
   0   6  18      201.61      178.70     27.96 o
   2   6  18     1476.25     1349.64     38.24 o
   4   6  18       39.87       21.53     21.32 o
   6   6  18      379.88      353.50     36.56 o
  -5   7  18     4917.53     4820.88    103.10 o
  -3   7  18     5790.65     5874.50    114.77 o
  -1   7  18     8073.41     8204.86    130.82 o
   1   7  18     4596.24     4315.73     78.98 o
   3   7  18     2817.10     2837.31     61.81 o
   5   7  18     9119.59     9476.17    176.81 o
   7   7  18     5659.69     5823.93    160.23 o
  -6   8  18      277.91      227.12     40.93 o
  -4   8  18       10.21      -31.26     37.76 o
  -2   8  18       59.77       36.35     30.80 o
   0   8  18      200.83      176.02     27.35 o
   2   8  18      670.94      528.60     39.51 o
   4   8  18      623.24      711.68     48.91 o
   6   8  18      219.62      153.26     47.49 o
   8   8  18     2192.76     2068.30    114.90 o
  -7   9  18     1617.40     1238.87     83.44 o
  -5   9  18     3997.95     3877.82    126.22 o
  -3   9  18     4303.06     4339.00    106.47 o
  -1   9  18     6614.58     6872.56    142.26 o
   1   9  18     5377.21     5256.62    117.70 o
   3   9  18     4625.94     4402.81    120.95 o
   5   9  18     4048.88     3760.63    140.37 o
   7   9  18     3272.15     2854.60    129.59 o
  -6  10  18        3.46       70.77     57.92 o
  -4  10  18     1238.69     1119.37     89.04 o
  -2  10  18       12.79        0.03     43.35 o
   0  10  18     1958.73     1949.80     66.68 o
   2  10  18        8.13      -30.82     41.09 o
   4  10  18      728.10      712.37     70.47 o
   6  10  18      145.99       74.95     72.45 o
  -3  11  18     3008.37     2714.89    125.76 o
  -1  11  18     2995.22     2731.55    173.05 o
   1  11  18     2946.12     2773.44    137.83 o
   3  11  18     8202.18     8310.70    329.21 o
   0   1  19     5299.84     5556.35     91.68 o
  -1   2  19      665.96      610.75     36.69 o
   1   2  19     2313.39     2333.75     60.34 o
  -2   3  19     4199.32     4437.45     87.24 o
   0   3  19        4.96      -19.69     28.17 o
   2   3  19      227.81      185.62     32.75 o
  -3   4  19     4903.92     4914.04     89.23 o
  -1   4  19     1064.54      984.10     39.22 o
   1   4  19      285.41      197.62     26.97 o
   3   4  19      813.50      757.06     36.45 o
  -4   5  19     4786.08     4816.19     98.23 o
  -2   5  19     1840.29     1860.10     54.83 o
   0   5  19      467.73      409.98     30.51 o
   2   5  19     2068.83     2076.81     51.64 o
   4   5  19     4183.49     4183.56     87.76 o
  -5   6  19      687.62      719.46     50.39 o
  -3   6  19      871.79      849.59     40.21 o
  -1   6  19     2498.74     2508.64     64.65 o
   1   6  19      367.82      345.53     30.38 o
   3   6  19      608.49      490.46     32.92 o
   5   6  19       28.98       35.17     35.86 o
  -6   7  19     1227.52     1114.28     65.98 o
  -4   7  19      944.26      899.88     50.83 o
  -2   7  19      211.84      174.11     37.92 o
   0   7  19      362.88      339.84     33.18 o
   2   7  19     1846.86     1856.05     56.39 o
   4   7  19       23.56      -16.29     30.70 o
   6   7  19      173.74       96.64     46.33 o
  -7   8  19     2554.60     2112.36     99.49 o
  -5   8  19      328.16      260.83     45.59 o
  -3   8  19        3.08       32.71     37.95 o
  -1   8  19     2691.20     2392.71     72.35 o
   1   8  19     3410.57     3471.81     80.73 o
   3   8  19     2999.71     2700.55     85.82 o
   5   8  19        8.07       36.37     43.82 o
   7   8  19       63.13       93.12     50.34 o
  -6   9  19     2831.19     2747.28    212.03 o
  -4   9  19     1097.49      881.64     63.60 o
  -2   9  19       90.94       82.65     41.96 o
   0   9  19     2142.14     2129.93     72.62 o
   2   9  19     2598.01     2426.41    109.64 o
   4   9  19      299.92      334.65     63.00 o
   6   9  19     1506.13     1233.53    222.39 o
  -3  10  19      553.27      494.96     59.72 o
  -1  10  19       13.43       79.04     61.27 o
   1  10  19       85.41        4.44     51.41 o
   3  10  19     1437.10     1243.81    126.88 o
   0   0  20    13910.96    13102.35    386.94 o
   1   1  20        0.10      -17.56     31.43 o
   0   2  20    29742.34    30243.09    421.02 o
   2   2  20    24240.12    24839.50    359.85 o
  -1   3  20      143.28      108.17     31.99 o
   1   3  20        5.20      -23.32     32.75 o
   3   3  20       98.88       92.22     25.11 o
  -2   4  20    17578.71    17458.28    289.81 o
   0   4  20    27876.48    28851.07    476.13 o
   2   4  20    25212.96    26051.94    421.83 o
   4   4  20    22475.01    21932.45    369.00 o
  -3   5  20      146.92      117.25     32.56 o
  -1   5  20      315.31      315.23     40.63 o
   1   5  20       15.32        6.32     32.80 o
   3   5  20      360.51      403.33     38.63 o
   5   5  20      244.33      238.44     41.44 o
  -4   6  20    19295.79    18579.55    435.54 o
  -2   6  20    15923.79    15315.95    292.75 o
   0   6  20    22771.16    22533.81    446.45 o
   2   6  20    17524.46    16971.93    311.92 o
   4   6  20    20142.02    20502.00    469.37 o
   6   6  20    20957.09    21528.29    524.86 o
  -5   7  20      163.57      147.47     51.12 o
  -3   7  20        5.30       76.57     44.19 o
  -1   7  20      482.58      457.65     42.76 o
   1   7  20       48.85       79.55     33.90 o
   3   7  20      200.40      162.47     46.02 o
   5   7  20        3.65      -28.02     45.53 o
  -4   8  20    19805.06    19113.40    580.53 o
  -2   8  20    22958.96    22500.71    522.12 o
   0   8  20    23350.40    23213.36    528.32 o
   2   8  20    10243.44     8818.97    286.61 o
   4   8  20    18491.56    17674.30    577.42 o
  -3   9  20      119.58       40.51     56.73 o
  -1   9  20      924.56      924.07    117.88 o
   1   9  20      574.53      476.15     77.46 o
   3   9  20     1297.51     1101.92     94.77 o
   0   1  21    12472.53    12875.34    224.47 o
  -1   2  21     5068.51     5566.26    124.30 o
   1   2  21     3416.35     3425.52    109.09 o
  -2   3  21     3148.18     3162.52     81.00 o
   0   3  21     1056.75     1075.88     54.31 o
   2   3  21     4514.79     4711.58    107.74 o
  -3   4  21    11142.05    11741.62    236.79 o
  -1   4  21     5679.18     5570.09    125.38 o
   1   4  21     1390.01     1377.15     55.47 o
   3   4  21     8106.82     8350.83    188.38 o
  -4   5  21     4501.00     4283.00    121.13 o
  -2   5  21     7430.88     7693.54    191.69 o
   0   5  21     4722.26     4563.92    118.45 o
   2   5  21     1219.65     1110.92     60.53 o
   4   5  21     4217.77     3937.38    113.66 o
  -5   6  21     3870.35     3658.36    130.48 o
  -3   6  21     5809.04     6032.29    194.72 o
  -1   6  21     1370.06     1300.65     84.91 o
   1   6  21     2878.38     2855.59     96.71 o
   3   6  21     6282.00     6528.69    200.88 o
   5   6  21     2922.38     2669.60    109.69 o
  -2   7  21     6356.82     6171.01    186.67 o
   0   7  21     7039.52     7214.66    209.06 o
   2   7  21     4765.65     4535.81    171.66 o
   1   1  22    11335.91    10813.88    245.34 o
   0   2  22       75.42       63.67     43.14 o
   2   2  22        0.24       25.37     43.03 o
  -1   3  22    11842.40    11887.12    281.43 o
   1   3  22    20793.63    21100.24    433.77 o
   3   3  22    10893.53    10622.57    277.98 o
  -2   4  22       48.26       54.75     47.50 o
   0   4  22      155.41      150.23     49.40 o
   2   4  22       62.67       64.02     44.32 o
   4   4  22       48.89       53.70     50.51 o
  -1   5  22    12969.26    12762.16    320.35 o
   1   5  22    14342.02    14087.00    423.31 o
   0   1  23     1490.68     1355.19     85.53 o
 
